# Supplementary material for: catena-Poly[[dichloridozinc(II)]-μ-1,4-bis­(3-pyridylmeth­yl)piperazine]
Source: Acta Crystallogr Sect E Struct Rep Online. 2009 Apr 18;65(Pt 5):m537. doi: 10.1107/S1600536809013877 (PMC2977589; doi:10.1107/S1600536809013877)
Supplement: Supplementary file 1 [file e-65-0m537-sup1.cif]

##############################################################################
###                                                                        ###
###        Electronic paper (Acta Crystallographica Section E)             ###
###                                                                        ###
##############################################################################
#                                                                            #
# This CIF contains the data in a paper accepted for publication in Acta     #
# Crystallographica Section E. It conforms to the requirements of Notes      #
# for Authors for Section E, and has been peer reviewed under the auspices   #
# of the IUCr Commission on Journals.                                        #
#                                                                            #
# Full details of the Crystallographic Information File format               #
# are given in the paper "The Crystallographic Information File (CIF):       #
# a New Standard Archive File for Crystallography" by S. R. Hall, F. H.      #
# Allen and I. D. Brown [Acta Cryst. (1991), A47, 655-685].                  #
#                                                                            #
# The current version of the core CIF dictionary is obtainable from          #
# ftp://ftp.iucr.org/pub/cif_core.dic. The current version number is 2.4.    #
#                                                                            #
# Software is freely available for graphical display of the structure(s) in  #
# this CIF.  For information consult the CIF home page http://www.iucr.org/  #
# cif/home.html                                                              #
#                                                                            #
# This file may be used for bona fide research purposes within the           #
# scientific community so long as proper attribution is given to the journal # 
# article from which it was obtained.                                        #
#                                                                            #
##############################################################################
                                             
data_I
_audit_creation_method     SHELXL-97
_chemical_name_systematic
;
<i>catena</i>-Poly[[dichloridozinc(II)]-\m-1,4-bis(3-pyridylmethyl)piperazine]
;
_chemical_name_common     ?
_chemical_formula_moiety     'C16 H20 Cl2 N4 Zn'
_chemical_formula_sum     'C16 H20 Cl2 N4 Zn'
_chemical_formula_iupac     '[Zn Cl2 (C16 H20 N4)]'
_chemical_formula_weight     404.63
_chemical_melting_point     ?
_symmetry_cell_setting     monoclinic
_symmetry_space_group_name_H-M     'P 21/n'
_symmetry_space_group_name_Hall     '-P 2yn'
loop_
    _symmetry_equiv_pos_as_xyz
    'x, y, z'
    '-x+1/2, y+1/2, -z+1/2'
    '-x, -y, -z'
    'x-1/2, -y-1/2, z-1/2'
_cell_length_a     11.4474(4)
_cell_length_b     13.0007(4)
_cell_length_c     12.4234(4)
_cell_angle_alpha     90.00
_cell_angle_beta     95.909(2)
_cell_angle_gamma     90.00
_cell_volume     1839.08(10)
_cell_formula_units_Z     4
_cell_measurement_reflns_used     6035
_cell_measurement_theta_min     2.27
_cell_measurement_theta_max     32.15
_cell_measurement_temperature     173(2)
_exptl_crystal_description     block
_exptl_crystal_colour     colourless
_exptl_crystal_size_max     0.38
_exptl_crystal_size_mid     0.21
_exptl_crystal_size_min     0.13
_exptl_crystal_density_diffrn     1.461
_exptl_crystal_density_meas     ?
_exptl_crystal_density_method     'not measured'
_exptl_crystal_F_000     832
_exptl_absorpt_coefficient_mu     1.629
_exptl_absorpt_correction_type     multi-scan
_exptl_absorpt_process_details     '(TWINABS; Sheldrick, 2007)'
_exptl_absorpt_correction_T_min     0.5678
_exptl_absorpt_correction_T_max     0.8128
_exptl_special_details
;
Reflection data were collected on a non-merohedrally twinned crystal. The twin
law was determined with <i>CELL</i>NOW (Sheldrick, 2003). The structure was
solved and refined using reflections from only the major twin component, whose
reflection file was generated using TWINABS (Sheldrick, 2007). Composite
reflections belonging to both twin domains were omitted from the reflection
list, causing the loss of 246 reflections from the major twin component data.
The data set was still 99.9% complete to 2\q of 50\%.
;
_diffrn_ambient_temperature     173(2)
_diffrn_radiation_type     MoK\a
_diffrn_radiation_wavelength     0.71073
_diffrn_radiation_source     'fine-focus sealed tube'
_diffrn_radiation_monochromator     graphite
_diffrn_measurement_device_type     'Bruker APEXII CCD area-detector'
_diffrn_measurement_method     \w-\y
_diffrn_detector_area_resol_mean     .
_diffrn_reflns_number     21222
_diffrn_reflns_av_R_equivalents     0.0588
_diffrn_reflns_av_sigmaI/netI     0.0556
_diffrn_reflns_theta_min     2.27
_diffrn_reflns_theta_max     32.15
_diffrn_reflns_theta_full     25.00
_diffrn_measured_fraction_theta_max     0.934
_diffrn_measured_fraction_theta_full     0.999
_diffrn_reflns_limit_h_min     -17
_diffrn_reflns_limit_h_max     16
_diffrn_reflns_limit_k_min     0
_diffrn_reflns_limit_k_max     19
_diffrn_reflns_limit_l_min     0
_diffrn_reflns_limit_l_max     17
_refine_special_details
;
Refinement of <i>F</i>^2^ against ALL reflections. The weighted <i>R</i>-factor
<i>wR</i> and goodness of fit <i>S</i> are based on <i>F</i>^2^, conventional
<i>R</i>-factors <i>R</i> are based on <i>F</i>, with <i>F</i> set to zero for
negative <i>F</i>^2^. The threshold expression of <i>F</i>^2^ >
\s(<i>F</i>^2^) is used only for calculating <i>R</i>-factors(gt) <i>etc</i>.
and is not relevant to the choice of reflections for refinement.
<i>R</i>-factors based on <i>F</i>^2^ are statistically about twice as large
as those based on <i>F</i>, and <i>R</i>- factors based on ALL data will be
even larger.
;
_reflns_number_total     6035
_reflns_number_gt     3366
_reflns_threshold_expression     I>2\s(I)
_refine_ls_structure_factor_coef     Fsqd
_refine_ls_matrix_type     full
_refine_ls_R_factor_all     0.0963
_refine_ls_R_factor_gt     0.0473
_refine_ls_wR_factor_gt     0.1203
_refine_ls_wR_factor_ref     0.1315
_refine_ls_goodness_of_fit_ref     1.096
_refine_ls_restrained_S_all     1.096
_refine_ls_number_reflns     6035
_refine_ls_number_parameters     208
_refine_ls_number_restraints     0
_refine_ls_hydrogen_treatment     constr
_refine_ls_weighting_scheme     calc
_refine_ls_weighting_details
         'calc w=1/[\s^2^(Fo^2^)+(0.0539P)^2^+0.1746P] where P=(Fo^2^+2Fc^2^)/3'
_atom_sites_solution_hydrogens     geom
_atom_sites_solution_primary     direct
_atom_sites_solution_secondary     difmap
_refine_ls_shift/su_max     0.000
_refine_ls_shift/su_mean     0.000
_refine_diff_density_max     0.581
_refine_diff_density_min     -0.601
_refine_ls_extinction_method     none
_refine_ls_extinction_coef     ?
loop_
    _atom_type_symbol
    _atom_type_description
    _atom_type_scat_dispersion_real
    _atom_type_scat_dispersion_imag
    _atom_type_scat_source
    'C' 'C' 0.0033 0.0016
                         'International Tables Vol C Tables 4.2.6.8 and 6.1.1.4'
    'H' 'H' 0.0000 0.0000
                         'International Tables Vol C Tables 4.2.6.8 and 6.1.1.4'
    'N' 'N' 0.0061 0.0033
                         'International Tables Vol C Tables 4.2.6.8 and 6.1.1.4'
    'Cl' 'Cl' 0.1484 0.1585
                         'International Tables Vol C Tables 4.2.6.8 and 6.1.1.4'
    'Zn' 'Zn' 0.2839 1.4301
                         'International Tables Vol C Tables 4.2.6.8 and 6.1.1.4'
_computing_data_collection     'APEX2 (Bruker, 2006)'
_computing_cell_refinement     'SAINT  (Bruker, 2006)'
_computing_data_reduction     'SAINT  (Bruker, 2006)'
_computing_structure_solution     'SHELXS97 (Sheldrick, 2008)'
_computing_structure_refinement     'SHELXL97 (Sheldrick, 2008)'
_computing_molecular_graphics     '<i>Crystal Maker</i> (Palmer, 2007)'
_computing_publication_material     'SHELXL97 (Sheldrick, 2008)'
loop_
    _atom_site_type_symbol
    _atom_site_label
    _atom_site_fract_x
    _atom_site_fract_y
    _atom_site_fract_z
    _atom_site_U_iso_or_equiv
    _atom_site_adp_type
    _atom_site_calc_flag
    _atom_site_refinement_flags
    _atom_site_occupancy
    _atom_site_disorder_assembly
    _atom_site_disorder_group
    Zn Zn1 0.25226(2) 0.03824(2) 0.00021(2) 0.02591(10) Uani d . 1 . .
    Cl Cl1 0.41393(5) 0.13442(5) 0.00653(5) 0.03268(16) Uani d . 1 . .
    Cl Cl2 0.08858(5) 0.13279(5) -0.00242(5) 0.03181(16) Uani d . 1 . .
    N N1 0.25698(18) -0.06042(15) -0.12735(16) 0.0271(4) Uani d . 1 . .
    N N2 0.48104(17) -0.04111(15) -0.39476(16) 0.0268(5) Uani d . 1 . .
    N N3 0.24771(17) -0.05999(15) 0.12836(16) 0.0261(4) Uani d . 1 . .
    N N4 0.04009(17) -0.07296(15) 0.42481(16) 0.0252(4) Uani d . 1 . .
    C C1 0.3501(2) -0.05974(18) -0.18528(19) 0.0266(5) Uani d . 1 . .
    H H1 0.4074 -0.0074 -0.1706 0.032 Uiso calc R 1 . .
    C C2 0.3670(2) -0.13096(18) -0.26506(19) 0.0262(5) Uani d . 1 . .
    C C3 0.2813(2) -0.2056(2) -0.2866(2) 0.0344(6) Uani d . 1 . .
    H H3 0.2886 -0.2556 -0.3413 0.041 Uiso calc R 1 . .
    C C4 0.1844(2) -0.2069(2) -0.2272(2) 0.0401(7) Uani d . 1 . .
    H H4 0.1249 -0.2575 -0.2413 0.048 Uiso calc R 1 . .
    C C5 0.1758(2) -0.13440(19) -0.1481(2) 0.0331(6) Uani d . 1 . .
    H H5 0.1104 -0.1366 -0.1068 0.040 Uiso calc R 1 . .
    C C6 0.4782(2) -0.12722(18) -0.31972(19) 0.0284(5) Uani d . 1 . .
    H H6A 0.5461 -0.1218 -0.2638 0.034 Uiso calc R 1 . .
    H H6B 0.4863 -0.1923 -0.3597 0.034 Uiso calc R 1 . .
    C C7 0.3966(2) -0.05658(19) -0.49056(19) 0.0293(6) Uani d . 1 . .
    H H7A 0.3164 -0.0624 -0.4680 0.035 Uiso calc R 1 . .
    H H7B 0.4149 -0.1215 -0.5268 0.035 Uiso calc R 1 . .
    C C8 0.5991(2) -0.03190(19) -0.4310(2) 0.0292(6) Uani d . 1 . .
    H H8A 0.6196 -0.0966 -0.4666 0.035 Uiso calc R 1 . .
    H H8B 0.6575 -0.0205 -0.3677 0.035 Uiso calc R 1 . .
    C C11 0.1506(2) -0.06356(18) 0.18122(18) 0.0252(5) Uani d . 1 . .
    H H11 0.0869 -0.0193 0.1581 0.030 Uiso calc R 1 . .
    C C12 0.1394(2) -0.12847(17) 0.26723(19) 0.0242(5) Uani d . 1 . .
    C C13 0.2323(2) -0.19399(18) 0.3005(2) 0.0284(5) Uani d . 1 . .
    H H13 0.2279 -0.2391 0.3601 0.034 Uiso calc R 1 . .
    C C14 0.3317(2) -0.1922(2) 0.2450(2) 0.0337(6) Uani d . 1 . .
    H H14 0.3956 -0.2371 0.2654 0.040 Uiso calc R 1 . .
    C C15 0.3364(2) -0.12444(19) 0.1598(2) 0.0311(6) Uani d . 1 . .
    H H15 0.4047 -0.1234 0.1223 0.037 Uiso calc R 1 . .
    C C16 0.0267(2) -0.12896(19) 0.32236(19) 0.0271(5) Uani d . 1 . .
    H H16A -0.0371 -0.0972 0.2736 0.032 Uiso calc R 1 . .
    H H16B 0.0040 -0.2009 0.3358 0.032 Uiso calc R 1 . .
    C C17 -0.0598(2) -0.09447(19) 0.4855(2) 0.0301(6) Uani d . 1 . .
    H H17A -0.0649 -0.1694 0.4983 0.036 Uiso calc R 1 . .
    H H17B -0.1332 -0.0726 0.4425 0.036 Uiso calc R 1 . .
    C C18 0.0478(2) 0.03892(18) 0.4078(2) 0.0309(6) Uani d . 1 . .
    H H18A -0.0237 0.0631 0.3634 0.037 Uiso calc R 1 . .
    H H18B 0.1164 0.0545 0.3682 0.037 Uiso calc R 1 . .
loop_
    _atom_site_aniso_label
    _atom_site_aniso_U_11
    _atom_site_aniso_U_22
    _atom_site_aniso_U_33
    _atom_site_aniso_U_12
    _atom_site_aniso_U_13
    _atom_site_aniso_U_23
    Zn1 0.02662(16) 0.03010(17) 0.02220(16) -0.00085(13) 0.00820(11) 0.00006(13)
    Cl1 0.0279(3) 0.0348(3) 0.0370(4) -0.0033(2) 0.0115(3) -0.0063(3)
    Cl2 0.0271(3) 0.0334(3) 0.0361(4) 0.0018(2) 0.0088(3) 0.0044(3)
    N1 0.0284(11) 0.0316(11) 0.0219(10) 0.0012(9) 0.0055(8) -0.0017(9)
    N2 0.0242(10) 0.0342(12) 0.0226(11) 0.0022(8) 0.0049(8) 0.0021(9)
    N3 0.0262(10) 0.0323(11) 0.0206(10) 0.0014(8) 0.0062(8) -0.0006(9)
    N4 0.0259(10) 0.0263(10) 0.0252(11) -0.0019(8) 0.0112(8) 0.0008(9)
    C1 0.0290(12) 0.0280(13) 0.0232(13) -0.0012(10) 0.0048(10) 0.0008(10)
    C2 0.0261(12) 0.0305(13) 0.0225(13) 0.0047(10) 0.0046(10) 0.0014(10)
    C3 0.0325(14) 0.0361(15) 0.0352(15) 0.0007(11) 0.0067(12) -0.0090(12)
    C4 0.0343(15) 0.0385(16) 0.0487(18) -0.0093(12) 0.0100(13) -0.0132(14)
    C5 0.0253(13) 0.0404(15) 0.0348(15) -0.0037(11) 0.0093(11) -0.0030(12)
    C6 0.0302(13) 0.0336(14) 0.0219(13) 0.0029(10) 0.0059(10) 0.0014(11)
    C7 0.0255(12) 0.0366(14) 0.0254(13) -0.0027(10) 0.0006(10) -0.0002(11)
    C8 0.0247(12) 0.0383(15) 0.0247(13) 0.0002(10) 0.0026(10) 0.0016(11)
    C11 0.0236(12) 0.0328(13) 0.0196(12) 0.0001(10) 0.0045(9) -0.0017(10)
    C12 0.0257(12) 0.0272(12) 0.0205(12) -0.0013(10) 0.0059(10) -0.0042(10)
    C13 0.0293(13) 0.0315(13) 0.0247(13) -0.0008(10) 0.0048(10) 0.0023(11)
    C14 0.0270(13) 0.0382(15) 0.0361(15) 0.0078(11) 0.0039(11) 0.0042(12)
    C15 0.0258(13) 0.0391(15) 0.0301(14) 0.0008(11) 0.0117(11) -0.0005(12)
    C16 0.0243(12) 0.0335(14) 0.0247(13) -0.0057(10) 0.0093(10) -0.0017(11)
    C17 0.0339(13) 0.0275(13) 0.0314(14) -0.0038(10) 0.0158(11) -0.0007(11)
    C18 0.0367(14) 0.0285(14) 0.0299(14) -0.0033(11) 0.0146(11) 0.0032(11)
_geom_special_details
;
All e.s.d.'s (except the e.s.d. in the dihedral angle between two l.s. planes)
are estimated using the full covariance matrix. The cell e.s.d.'s are taken
into account individually in the estimation of e.s.d.'s in distances, angles
and torsion angles; correlations between e.s.d.'s in cell parameters are only
used when they are defined by crystal symmetry. An approximate (isotropic)
treatment of cell e.s.d.'s is used for estimating e.s.d.'s involving l.s.
planes.
;
loop_
    _geom_bond_atom_site_label_1
    _geom_bond_atom_site_label_2
    _geom_bond_site_symmetry_2
    _geom_bond_distance
    _geom_bond_publ_flag
    Zn1 N1 . 2.044(2) ?
    Zn1 N3 . 2.046(2) ?
    Zn1 Cl1 . 2.2282(6) ?
    Zn1 Cl2 . 2.2383(6) ?
    N1 C5 . 1.344(3) ?
    N1 C1 . 1.346(3) ?
    N2 C6 . 1.459(3) ?
    N2 C7 . 1.468(3) ?
    N2 C8 . 1.473(3) ?
    N3 C15 . 1.343(3) ?
    N3 C11 . 1.349(3) ?
    N4 C17 . 1.460(3) ?
    N4 C16 . 1.461(3) ?
    N4 C18 . 1.474(3) ?
    C1 C2 . 1.384(3) ?
    C1 H1 . 0.9500 ?
    C2 C3 . 1.386(3) ?
    C2 C6 . 1.505(3) ?
    C3 C4 . 1.394(4) ?
    C3 H3 . 0.9500 ?
    C4 C5 . 1.372(4) ?
    C4 H4 . 0.9500 ?
    C5 H5 . 0.9500 ?
    C6 H6A . 0.9900 ?
    C6 H6B . 0.9900 ?
    C7 C8 3_654 1.511(3) ?
    C7 H7A . 0.9900 ?
    C7 H7B . 0.9900 ?
    C8 C7 3_654 1.511(3) ?
    C8 H8A . 0.9900 ?
    C8 H8B . 0.9900 ?
    C11 C12 . 1.378(3) ?
    C11 H11 . 0.9500 ?
    C12 C13 . 1.392(3) ?
    C12 C16 . 1.522(3) ?
    C13 C14 . 1.389(3) ?
    C13 H13 . 0.9500 ?
    C14 C15 . 1.382(3) ?
    C14 H14 . 0.9500 ?
    C15 H15 . 0.9500 ?
    C16 H16A . 0.9900 ?
    C16 H16B . 0.9900 ?
    C17 C18 3_556 1.503(3) ?
    C17 H17A . 0.9900 ?
    C17 H17B . 0.9900 ?
    C18 C17 3_556 1.503(3) ?
    C18 H18A . 0.9900 ?
    C18 H18B . 0.9900 ?
loop_
    _geom_angle_atom_site_label_1
    _geom_angle_atom_site_label_2
    _geom_angle_atom_site_label_3
    _geom_angle_site_symmetry_1
    _geom_angle_site_symmetry_3
    _geom_angle
    _geom_angle_publ_flag
    N1 Zn1 N3 . . 102.50(8) ?
    N1 Zn1 Cl1 . . 106.94(6) ?
    N3 Zn1 Cl1 . . 114.23(6) ?
    N1 Zn1 Cl2 . . 114.98(6) ?
    N3 Zn1 Cl2 . . 105.42(6) ?
    Cl1 Zn1 Cl2 . . 112.54(2) ?
    C5 N1 C1 . . 118.2(2) ?
    C5 N1 Zn1 . . 121.65(17) ?
    C1 N1 Zn1 . . 119.74(16) ?
    C6 N2 C7 . . 110.91(19) ?
    C6 N2 C8 . . 109.81(19) ?
    C7 N2 C8 . . 108.15(19) ?
    C15 N3 C11 . . 118.2(2) ?
    C15 N3 Zn1 . . 122.47(17) ?
    C11 N3 Zn1 . . 119.25(16) ?
    C17 N4 C16 . . 109.71(18) ?
    C17 N4 C18 . . 108.93(18) ?
    C16 N4 C18 . . 111.69(19) ?
    N1 C1 C2 . . 123.7(2) ?
    N1 C1 H1 . . 118.1 ?
    C2 C1 H1 . . 118.1 ?
    C1 C2 C3 . . 117.3(2) ?
    C1 C2 C6 . . 119.2(2) ?
    C3 C2 C6 . . 123.4(2) ?
    C2 C3 C4 . . 119.5(2) ?
    C2 C3 H3 . . 120.3 ?
    C4 C3 H3 . . 120.3 ?
    C5 C4 C3 . . 119.4(3) ?
    C5 C4 H4 . . 120.3 ?
    C3 C4 H4 . . 120.3 ?
    N1 C5 C4 . . 122.0(2) ?
    N1 C5 H5 . . 119.0 ?
    C4 C5 H5 . . 119.0 ?
    N2 C6 C2 . . 112.85(19) ?
    N2 C6 H6A . . 109.0 ?
    C2 C6 H6A . . 109.0 ?
    N2 C6 H6B . . 109.0 ?
    C2 C6 H6B . . 109.0 ?
    H6A C6 H6B . . 107.8 ?
    N2 C7 C8 . 3_654 110.8(2) ?
    N2 C7 H7A . . 109.5 ?
    C8 C7 H7A 3_654 . 109.5 ?
    N2 C7 H7B . . 109.5 ?
    C8 C7 H7B 3_654 . 109.5 ?
    H7A C7 H7B . . 108.1 ?
    N2 C8 C7 . 3_654 110.5(2) ?
    N2 C8 H8A . . 109.5 ?
    C7 C8 H8A 3_654 . 109.5 ?
    N2 C8 H8B . . 109.5 ?
    C7 C8 H8B 3_654 . 109.5 ?
    H8A C8 H8B . . 108.1 ?
    N3 C11 C12 . . 123.1(2) ?
    N3 C11 H11 . . 118.5 ?
    C12 C11 H11 . . 118.5 ?
    C11 C12 C13 . . 118.4(2) ?
    C11 C12 C16 . . 120.1(2) ?
    C13 C12 C16 . . 121.4(2) ?
    C14 C13 C12 . . 118.8(2) ?
    C14 C13 H13 . . 120.6 ?
    C12 C13 H13 . . 120.6 ?
    C15 C14 C13 . . 119.3(2) ?
    C15 C14 H14 . . 120.4 ?
    C13 C14 H14 . . 120.4 ?
    N3 C15 C14 . . 122.1(2) ?
    N3 C15 H15 . . 118.9 ?
    C14 C15 H15 . . 118.9 ?
    N4 C16 C12 . . 111.88(19) ?
    N4 C16 H16A . . 109.2 ?
    C12 C16 H16A . . 109.2 ?
    N4 C16 H16B . . 109.2 ?
    C12 C16 H16B . . 109.2 ?
    H16A C16 H16B . . 107.9 ?
    N4 C17 C18 . 3_556 111.0(2) ?
    N4 C17 H17A . . 109.4 ?
    C18 C17 H17A 3_556 . 109.4 ?
    N4 C17 H17B . . 109.4 ?
    C18 C17 H17B 3_556 . 109.4 ?
    H17A C17 H17B . . 108.0 ?
    N4 C18 C17 . 3_556 110.45(19) ?
    N4 C18 H18A . . 109.6 ?
    C17 C18 H18A 3_556 . 109.6 ?
    N4 C18 H18B . . 109.6 ?
    C17 C18 H18B 3_556 . 109.6 ?
    H18A C18 H18B . . 108.1 ?
loop_
    _geom_torsion_atom_site_label_1
    _geom_torsion_atom_site_label_2
    _geom_torsion_atom_site_label_3
    _geom_torsion_atom_site_label_4
    _geom_torsion_site_symmetry_1
    _geom_torsion_site_symmetry_2
    _geom_torsion_site_symmetry_3
    _geom_torsion_site_symmetry_4
    _geom_torsion
    _geom_torsion_publ_flag
    N3 Zn1 N1 C5 . . . . 54.4(2) ?
    Cl1 Zn1 N1 C5 . . . . 174.89(18) ?
    Cl2 Zn1 N1 C5 . . . . -59.4(2) ?
    N3 Zn1 N1 C1 . . . . -117.99(18) ?
    Cl1 Zn1 N1 C1 . . . . 2.48(19) ?
    Cl2 Zn1 N1 C1 . . . . 128.20(16) ?
    N1 Zn1 N3 C15 . . . . 63.97(19) ?
    Cl1 Zn1 N3 C15 . . . . -51.3(2) ?
    Cl2 Zn1 N3 C15 . . . . -175.38(18) ?
    N1 Zn1 N3 C11 . . . . -113.45(18) ?
    Cl1 Zn1 N3 C11 . . . . 131.27(16) ?
    Cl2 Zn1 N3 C11 . . . . 7.20(18) ?
    C5 N1 C1 C2 . . . . 0.0(4) ?
    Zn1 N1 C1 C2 . . . . 172.65(18) ?
    N1 C1 C2 C3 . . . . 1.1(4) ?
    N1 C1 C2 C6 . . . . -176.0(2) ?
    C1 C2 C3 C4 . . . . -0.9(4) ?
    C6 C2 C3 C4 . . . . 176.0(2) ?
    C2 C3 C4 C5 . . . . -0.3(4) ?
    C1 N1 C5 C4 . . . . -1.2(4) ?
    Zn1 N1 C5 C4 . . . . -173.8(2) ?
    C3 C4 C5 N1 . . . . 1.4(4) ?
    C7 N2 C6 C2 . . . . -70.0(3) ?
    C8 N2 C6 C2 . . . . 170.5(2) ?
    C1 C2 C6 N2 . . . . -73.3(3) ?
    C3 C2 C6 N2 . . . . 109.9(3) ?
    C6 N2 C7 C8 . . . 3_654 -179.14(19) ?
    C8 N2 C7 C8 . . . 3_654 -58.7(3) ?
    C6 N2 C8 C7 . . . 3_654 179.64(19) ?
    C7 N2 C8 C7 . . . 3_654 58.5(3) ?
    C15 N3 C11 C12 . . . . 1.5(3) ?
    Zn1 N3 C11 C12 . . . . 179.02(17) ?
    N3 C11 C12 C13 . . . . -0.6(4) ?
    N3 C11 C12 C16 . . . . -179.5(2) ?
    C11 C12 C13 C14 . . . . -0.8(3) ?
    C16 C12 C13 C14 . . . . 178.1(2) ?
    C12 C13 C14 C15 . . . . 1.1(4) ?
    C11 N3 C15 C14 . . . . -1.1(4) ?
    Zn1 N3 C15 C14 . . . . -178.54(19) ?
    C13 C14 C15 N3 . . . . -0.2(4) ?
    C17 N4 C16 C12 . . . . -167.5(2) ?
    C18 N4 C16 C12 . . . . 71.6(3) ?
    C11 C12 C16 N4 . . . . -102.5(2) ?
    C13 C12 C16 N4 . . . . 78.6(3) ?
    C16 N4 C17 C18 . . . 3_556 179.2(2) ?
    C18 N4 C17 C18 . . . 3_556 -58.2(3) ?
    C17 N4 C18 C17 . . . 3_556 57.9(3) ?
    C16 N4 C18 C17 . . . 3_556 179.2(2) ?
loop_
    _geom_hbond_atom_site_label_D
    _geom_hbond_atom_site_label_H
    _geom_hbond_atom_site_label_A
    _geom_hbond_site_symmetry_A
    _geom_hbond_distance_DH
    _geom_hbond_distance_HA
    _geom_hbond_distance_DA
    _geom_hbond_angle_DHA
    _geom_hbond_publ_flag
    C5 H5 Cl2 3_555 0.95 2.77 3.718(2) 176 y
    C15 H15 Cl1 3_655 0.95 2.75 3.698(2) 173 y
data_global
_journal_date_recd_electronic     2009-04-13
_journal_date_accepted     2009-04-14
_journal_name_full     'Acta Crystallographica, Section E'
_journal_year     2009
_journal_volume     65
_journal_issue      5
_journal_page_first     m537
_journal_page_last     m537
_journal_paper_category     QM
_journal_coeditor_code     NG2573
_publ_contact_author_name     'Robert L. LaDuca'
_publ_contact_author_address
;
Lyman Briggs College
Department of Chemistry
E-30 Holmes Hall
Michigan State University
East Lansing, MI 48825 USA
;
_publ_contact_author_email     laduca@msu.edu
_publ_contact_author_fax     517-432-2758
_publ_contact_author_phone     517-432-2268
_publ_section_title
;
<i>catena</i>-Poly[[dichloridozinc(II)]-\m-1,4-bis(3-pyridylmethyl)piperazine]
;
loop_
    _publ_author_name
    _publ_author_footnote
    _publ_author_address
    'Hardy, Aaron M.' .
;
Lyman Briggs College
Department of Chemistry
Michigan State University
East Lansing, MI 48825
USA
;
    'LaDuca, Robert L.' .
;
Lyman Briggs College
Department of Chemistry
Michigan State University
East Lansing, MI 48825
USA
;
