# Supplementary material for: catena-Poly[[dichloridozinc(II)]-μ-1,4-bis­(3-pyridylmeth­yl)piperazine]
Source: Acta Crystallogr Sect E Struct Rep Online. 2009 Apr 18;65(Pt 5):m537. doi: 10.1107/S1600536809013877 (PMC2977589; doi:10.1107/S1600536809013877)
Supplement: Supplementary file 2 [file e-65-0m537-Isup2.hkl]

# 
# h,k,l, Fc-squared, Fo-squared, sigma(Fo-squared) and status flag 
# 
data_I
_shelx_title ' twin4 in P2(1)/n' 
_shelx_refln_list_code          4 
_shelx_F_calc_maximum      266.68 
_exptl_crystal_F_000       832.00 
_reflns_d_resolution_high  0.6679 
 
loop_ 
 _symmetry_equiv_pos_as_xyz 
 'x, y, z' 
 '-x+1/2, y+1/2, -z+1/2' 
 '-x, -y, -z' 
 'x-1/2, -y-1/2, z-1/2' 
 
_cell_length_a    11.4474 
_cell_length_b    13.0007 
_cell_length_c    12.4234 
_cell_angle_alpha  90.000 
_cell_angle_beta   95.909 
_cell_angle_gamma  90.000 
 
_shelx_F_squared_multiplier     1.000 
 
loop_ 
 _refln_index_h 
 _refln_index_k 
 _refln_index_l 
 _refln_F_squared_calc 
 _refln_F_squared_meas 
 _refln_F_squared_sigma 
 _refln_observed_status 
   2   0   0     4226.19     4512.43    122.78 o 
   4   0   0     2527.52     2601.99     54.73 o 
   6   0   0    16537.48    16682.15    363.15 o 
   8   0   0     3854.08     3853.43     99.11 o 
  10   0   0     1839.19     1796.54     59.17 o 
  12   0   0     4748.50     4975.43    194.52 o 
  14   0   0      910.35      786.22    100.59 o 
  16   0   0       28.44       62.13     56.21 o 
   1   1   0       14.03       17.01      2.22 o 
   2   1   0      376.90      370.55      9.62 o 
   3   1   0     1181.44     1240.34     25.89 o 
   4   1   0       88.04      299.55     14.79 o 
   5   1   0       39.12       52.51      5.18 o 
   6   1   0       47.59       48.81      4.44 o 
   7   1   0       54.93       65.83      5.18 o 
   8   1   0        0.26        4.44      4.44 o 
   9   1   0      940.30      939.32     29.58 o 
  10   1   0        0.03        0.74      5.18 o 
  11   1   0       84.22       90.97     11.83 o 
  12   1   0        0.12        1.48     10.35 o 
  13   1   0      122.11      177.51     38.46 o 
  14   1   0        2.81        0.00     22.19 o 
  15   1   0       48.20       40.68     35.50 o 
  16   1   0        0.32       27.37     37.72 o 
   0   2   0    33220.91    42133.25   1861.63 o 
   1   2   0     3782.96     3959.19     84.32 o 
   2   2   0     1111.72     1128.66     29.58 o 
   3   2   0     4737.89     5374.83     85.06 o 
   4   2   0     6815.59     7138.08    110.20 o 
   5   2   0     7771.05     8316.30    133.87 o 
   6   2   0     6142.06     6672.12    107.98 o 
   7   2   0     7664.43     7770.46    133.13 o 
   8   2   0     4937.25     5118.18     99.85 o 
   9   2   0     3730.64     3764.67     91.71 o 
  10   2   0     2916.79     3033.93     83.58 o 
  11   2   0      544.73      570.99     24.41 o 
  12   2   0      713.81      698.94     28.85 o 
  13   2   0      270.48      286.97     21.45 o 
  14   2   0      614.54      644.21     42.90 o 
  15   2   0       19.47       42.16     24.41 o 
  16   2   0      147.87      105.77     42.90 o 
   1   3   0      279.94      286.97      8.14 o 
   2   3   0      462.58      443.03     11.09 o 
   3   3   0       71.02       56.95      4.44 o 
   4   3   0      178.65      305.46     15.53 o 
   5   3   0       15.51       19.23      5.18 o 
   6   3   0       21.01       17.75      5.18 o 
   7   3   0       37.35       42.16      6.66 o 
   8   3   0        0.13        0.00      7.40 o 
   9   3   0      343.71      329.13     17.75 o 
  10   3   0        4.14        0.00      8.88 o 
  11   3   0       15.84        2.96     10.35 o 
  12   3   0       22.87       12.57     11.09 o 
  13   3   0        0.15       65.09     35.50 o 
  14   3   0        2.44       20.71     22.19 o 
  15   3   0       61.10       43.64     24.41 o 
  16   3   0        1.74       36.24     39.20 o 
   0   4   0     9507.38    10397.59    264.04 o 
   1   4   0     4447.68     4510.95     90.97 o 
   2   4   0    14813.60    14759.14    267.74 o 
   3   4   0     8135.08     7881.40    144.23 o 
   4   4   0    12042.06    12847.96    219.67 o 
   5   4   0     2045.91     2062.80     42.16 o 
   6   4   0       69.49      103.55      7.40 o 
   7   4   0      764.40      742.58     21.45 o 
   8   4   0     1949.81     1985.14     71.00 o 
   9   4   0      360.88      267.74     45.86 o 
  10   4   0     1056.51     1072.45     36.98 o 
  11   4   0      528.20      556.20     25.89 o 
  12   4   0       80.72      109.46     17.75 o 
  13   4   0       62.16       59.17     20.71 o 
  14   4   0      263.66      266.26     22.93 o 
  15   4   0      377.81      367.59     38.46 o 
  16   4   0      380.95      323.95     76.92 o 
   1   5   0      823.39      875.71     17.75 o 
   2   5   0       49.69       51.77      4.44 o 
   3   5   0       36.73       41.42      5.92 o 
   4   5   0       66.99       75.44      6.66 o 
   5   5   0        0.60        0.74      5.18 o 
   6   5   0       57.23       56.95      6.66 o 
   7   5   0       10.41       10.35      5.92 o 
   8   5   0       29.55       22.93      8.88 o 
   9   5   0        4.63        5.92      9.62 o 
  10   5   0        1.28        0.00     10.35 o 
  11   5   0       13.14        2.96     11.09 o 
  12   5   0       18.20        8.88     15.53 o 
  13   5   0        0.13        0.00     20.71 o 
  14   5   0        5.20        0.00     17.01 o 
  15   5   0       15.66       28.85     30.32 o 
  16   5   0       12.42        1.48     50.29 o 
   0   6   0       28.41       42.16      3.70 o 
   1   6   0      105.59       88.01      4.44 o 
   2   6   0        3.11       12.57      3.70 o 
   3   6   0     8333.01     7063.38    122.04 o 
   4   6   0      159.03      125.00      6.66 o 
   5   6   0      275.23      216.71      8.88 o 
   6   6   0      156.15      156.80      8.88 o 
   7   6   0      137.92      145.71     10.35 o 
   8   6   0        6.05       17.01      8.88 o 
   9   6   0     5667.42     5989.45    151.62 o 
  10   6   0      286.14      278.10     19.97 o 
  11   6   0      212.31      181.95     18.49 o 
  12   6   0      139.32      125.00     20.71 o 
  13   6   0        6.34        4.44     18.49 o 
  14   6   0        1.18        0.00     28.85 o 
  15   6   0      787.79      721.87     58.43 o 
   1   7   0      199.88      208.57      7.40 o 
   2   7   0        0.71        5.18      2.96 o 
   3   7   0      208.71      544.36     28.85 o 
   4   7   0        8.23        5.92      7.40 o 
   5   7   0        1.15        6.66      6.66 o 
   6   7   0       13.06       25.89      6.66 o 
   7   7   0        3.77        8.88      6.66 o 
   8   7   0      355.00      367.59     18.49 o 
   9   7   0       97.50      101.33     17.01 o 
  10   7   0        0.78       15.53     14.05 o 
  11   7   0       30.44       13.31     13.31 o 
  12   7   0       30.89       23.67     18.49 o 
  13   7   0        0.03        2.22     19.23 o 
  14   7   0       11.89       14.79     31.06 o 
  15   7   0       12.39       27.37     29.58 o 
   0   8   0       12.47       22.93      6.66 o 
   1   8   0     6925.83     6503.49    121.30 o 
   2   8   0     5399.52     5208.41     93.19 o 
   3   8   0     1721.69     1679.68     36.24 o 
   4   8   0     4792.22     4786.83     93.19 o 
   5   8   0     3568.74     3519.86     75.44 o 
   6   8   0       13.26       17.01      7.40 o 
   7   8   0     2928.48     3024.31     67.31 o 
   8   8   0      894.73      818.02     39.20 o 
   9   8   0      122.72      111.68     15.53 o 
  10   8   0     1443.07     1406.76     45.86 o 
  11   8   0      548.06      503.68     25.89 o 
  12   8   0       23.75        5.92     16.27 o 
  13   8   0      560.49      465.96     47.34 o 
  14   8   0      184.20      134.61     39.20 o 
  15   8   0       88.27       65.09     39.20 o 
   1   9   0       33.15       50.29      5.92 o 
   2   9   0       43.92       33.28      5.92 o 
   3   9   0       26.95       33.28      7.40 o 
   4   9   0       60.42       43.64     14.05 o 
   5   9   0        6.42        8.88      8.14 o 
   6   9   0        8.77       10.35      8.88 o 
   7   9   0        2.04        9.62      9.62 o 
   8   9   0      134.76       92.45     15.53 o 
   9   9   0       51.13       57.69     13.31 o 
  10   9   0       48.59       44.38     14.05 o 
  11   9   0       28.12       22.19     13.31 o 
  12   9   0       15.03        0.74     20.71 o 
  13   9   0        1.73       71.74     30.32 o 
  14   9   0        8.28       25.15     34.76 o 
  15   9   0        6.06        7.40     34.76 o 
   0  10   0     6770.98     6578.19    199.70 o 
   1  10   0     3080.73     2804.64     77.66 o 
   2  10   0      407.83      374.99     14.05 o 
   3  10   0        4.94       11.09      8.88 o 
   4  10   0      293.03      249.25     15.53 o 
   5  10   0     2953.00     2906.71     71.00 o 
   6  10   0     2142.00     2072.42     53.25 o 
   7  10   0     2824.73     2691.48     68.78 o 
   8  10   0     1181.77     1138.28     38.46 o 
   9  10   0       31.93       32.54     13.31 o 
  10  10   0      210.17      215.97     18.49 o 
  11  10   0      757.99      721.87     30.32 o 
  12  10   0      561.35      451.91     46.60 o 
  13  10   0      440.15      352.06     45.12 o 
  14  10   0      185.66      170.11     43.64 o 
   1  11   0      144.99      140.53     14.05 o 
   2  11   0        0.66        5.18      8.14 o 
   3  11   0       29.15        8.14     10.35 o 
   4  11   0       45.02       70.26     11.09 o 
   5  11   0        3.68        2.96      8.88 o 
   6  11   0       57.87       40.68     14.05 o 
   7  11   0       26.05       20.71     14.05 o 
   8  11   0      117.46       72.48     17.01 o 
   9  11   0       85.09       72.48     15.53 o 
  10  11   0        1.05        4.44     14.79 o 
  11  11   0       19.63       18.49     22.93 o 
  12  11   0        0.06        0.00     25.89 o 
  13  11   0       31.48       16.27     31.06 o 
  14  11   0        3.64       18.49     38.46 o 
   0  12   0    11345.00    10636.49    395.70 o 
   1  12   0      330.86      332.09     20.71 o 
   2  12   0      682.87      662.70     27.37 o 
   3  12   0      356.07      340.23     23.67 o 
   4  12   0      383.13      393.48     18.49 o 
   5  12   0       46.94       24.41     12.57 o 
   6  12   0     1439.01     1464.45     49.55 o 
   7  12   0        4.86        4.44     14.05 o 
   8  12   0      553.40      588.74     31.06 o 
   9  12   0      788.23      792.87     34.02 o 
  10  12   0       58.71       55.47     17.75 o 
  11  12   0       40.28       33.28     32.54 o 
  12  12   0      712.18      823.94     63.61 o 
  13  12   0        4.85        0.00     39.20 o 
   1  13   0       81.60       61.39     17.75 o 
   2  13   0        3.11        4.44     15.53 o 
   3  13   0        0.82        0.00     24.41 o 
   4  13   0        2.89       42.16     22.19 o 
   5  13   0       36.63       34.76     19.97 o 
   6  13   0       57.85       55.47     15.53 o 
   7  13   0        7.02       25.15     16.27 o 
   8  13   0       69.39       53.99     19.23 o 
   9  13   0        0.90        1.48     14.79 o 
  10  13   0       48.80       65.83     35.50 o 
  11  13   0        0.11       11.83     33.28 o 
  12  13   0        3.83       35.50     42.16 o 
   0  14   0        8.43        6.66     19.97 o 
   1  14   0      228.59      203.40     25.15 o 
   2  14   0      535.90      465.22     34.76 o 
   3  14   0      102.11       67.31     22.93 o 
   4  14   0     1205.44     1149.37     55.47 o 
   5  14   0      197.14      185.64     28.11 o 
   6  14   0      113.74      133.13     25.89 o 
   7  14   0      222.02      278.10     42.90 o 
   8  14   0      360.84      474.10     38.46 o 
   9  14   0      408.31      419.37     40.68 o 
  10  14   0      277.54      391.26     59.91 o 
  11  14   0        4.60        0.00     41.42 o 
   1  15   0        2.17        2.22     17.75 o 
   2  15   0       73.93      122.78     31.06 o 
   3  15   0        0.73       39.20     22.19 o 
   4  15   0        3.77       48.81     23.67 o 
   5  15   0       12.45       17.01     22.19 o 
   6  15   0        0.13       14.05     23.67 o 
   7  15   0        3.85        0.00     23.67 o 
   8  15   0       17.02       19.97     35.50 o 
   9  15   0       20.00        0.00     28.11 o 
  10  15   0        1.39       18.49     36.98 o 
   0  16   0      296.61      274.40     39.20 o 
   1  16   0      170.26      144.23     30.32 o 
   2  16   0      128.75      117.60     29.58 o 
   3  16   0      627.08      622.02     45.86 o 
   4  16   0      473.12      465.96     39.20 o 
   5  16   0       70.01       65.09     26.63 o 
   6  16   0       78.89       53.25     27.37 o 
   7  16   0       25.13        0.00     31.06 o 
   8  16   0       13.92        0.00     34.76 o 
   9  16   0      306.24      411.23     54.73 o 
   1  17   0        5.49       11.09     22.93 o 
   2  17   0        8.57       19.97     28.11 o 
   3  17   0        0.36        0.00     36.24 o 
   4  17   0       35.53       35.50     26.63 o 
   5  17   0        0.01        6.66     29.58 o 
   6  17   0       49.30       62.13     34.76 o 
   7  17   0        0.19        0.00     34.76 o 
   8  17   0       27.05      102.81     56.21 o 
   0  18   0      402.39      451.17     74.70 o 
   1  18   0      293.20      281.80     37.72 o 
   2  18   0        7.13       36.24     29.58 o 
   3  18   0      129.77      130.91     42.16 o 
   4  18   0        3.16        0.00     30.32 o 
   5  18   0       85.59      127.21     41.42 o 
   6  18   0      116.69      103.55     56.21 o 
   1  19   0        4.12        0.00     32.54 o 
   2  19   0        0.14        0.00     39.94 o 
   3  19   0        0.05      218.19     88.01 o 
 -15   0   1        0.61       14.05     42.16 o 
 -13   0   1       34.02       65.83     47.34 o 
 -11   0   1      192.65      236.68     27.37 o 
  -9   0   1      929.34      960.77     52.51 o 
  -7   0   1      313.20      350.58     13.31 o 
  -5   0   1      197.42      211.53      8.14 o 
  -3   0   1       78.75      109.46      5.92 o 
   1   0   1      414.77      408.27     12.57 o 
   3   0   1     2900.68     3078.30     86.54 o 
   5   0   1      465.45      505.90     14.05 o 
   7   0   1      620.43      684.89     20.71 o 
   9   0   1      119.18       76.92     17.01 o 
  11   0   1     1675.41     1657.49     57.69 o 
  13   0   1       95.61       91.71     53.99 o 
  15   0   1        0.79       42.16     55.47 o 
 -17   1   1        7.39       25.15     73.22 o 
 -16   1   1      321.02      281.80     47.34 o 
 -15   1   1      234.32      185.64     38.46 o 
 -14   1   1      140.94      116.12     27.37 o 
 -13   1   1      782.59      755.89     43.64 o 
 -12   1   1     3191.58     3047.24    105.03 o 
 -11   1   1      744.45      701.16     25.89 o 
 -10   1   1       48.13       52.51      8.14 o 
  -9   1   1       48.85       49.55     10.35 o 
  -8   1   1     5643.30     5903.66    142.01 o 
  -7   1   1     1828.53     1702.61     36.24 o 
  -6   1   1    12544.17    13285.81    207.09 o 
  -5   1   1     3988.59     4277.23     71.74 o 
  -4   1   1     5339.34     5739.46     96.15 o 
  -3   1   1     8445.56     9427.21    204.14 o 
  -2   1   1    22632.50    23811.36    653.83 o 
  -1   1   1    10430.86    11313.24    501.46 o 
   0   1   1    13349.75    14696.27    457.83 o 
   1   1   1       57.98       87.28      2.96 o 
   2   1   1    54952.51    58728.14   1044.34 o 
   3   1   1      362.04      512.56     11.09 o 
   4   1   1     1509.55     1568.74     25.89 o 
   5   1   1     2531.08     2758.05     47.34 o 
   6   1   1    14445.87    14953.66    230.76 o 
   7   1   1     2012.27     2053.19     36.98 o 
   8   1   1     1122.08     1184.87     28.85 o 
   9   1   1     1623.78     1478.50     56.21 o 
  10   1   1     3706.47     3860.82     82.10 o 
  11   1   1      432.59      445.25     16.27 o 
  12   1   1     4931.10     4800.88    128.69 o 
  13   1   1      214.93      233.72     20.71 o 
  14   1   1      278.90      227.06     49.55 o 
  15   1   1      105.61       45.86     39.20 o 
  16   1   1       14.81       27.37     42.90 o 
 -17   2   1       34.38      158.28     78.40 o 
 -16   2   1       30.89        0.00     32.54 o 
 -15   2   1        6.40       14.05     22.19 o 
 -14   2   1        1.69        0.00     21.45 o 
 -13   2   1       48.39        0.00     48.81 o 
 -12   2   1       44.87       18.49     10.35 o 
 -11   2   1      431.12      388.30     19.97 o 
 -10   2   1       95.03       78.40     11.09 o 
  -9   2   1        5.98        3.70     10.35 o 
  -8   2   1       28.37       20.71      6.66 o 
  -7   2   1      279.75      289.19     10.35 o 
  -6   2   1       77.17       89.49      5.92 o 
  -5   2   1      307.55      406.79     14.79 o 
  -4   2   1      212.93      298.07     24.41 o 
  -3   2   1        1.08        0.74      2.22 o 
  -2   2   1      906.79      861.66     22.93 o 
  -1   2   1      451.20      428.24     11.83 o 
   0   2   1        9.65        8.88      2.22 o 
   1   2   1       88.13       94.67      2.96 o 
   2   2   1      185.83      177.51      5.18 o 
   3   2   1      170.86      167.89      5.92 o 
   4   2   1       30.11       23.67      5.18 o 
   5   2   1      395.71      451.91     11.83 o 
   6   2   1       91.56       84.32      5.92 o 
   7   2   1      105.67      121.30      7.40 o 
   8   2   1        8.04        7.40      5.18 o 
   9   2   1      301.52      329.87     14.79 o 
  10   2   1      270.74      272.18     12.57 o 
  11   2   1      167.85      166.41     16.27 o 
  12   2   1        0.24       13.31     12.57 o 
  13   2   1        3.32        0.00     53.25 o 
  14   2   1        1.19        2.22     16.27 o 
  15   2   1        5.70       32.54     36.98 o 
  16   2   1       10.18       22.19     42.16 o 
 -16   3   1      324.82      374.99     39.20 o 
 -15   3   1        9.93       11.83     22.19 o 
 -14   3   1      136.82      143.49     26.63 o 
 -13   3   1      954.48      909.73     48.81 o 
 -12   3   1       12.16        6.66     11.09 o 
 -11   3   1      202.90      163.46     14.79 o 
 -10   3   1     8153.78     7970.90    201.18 o 
  -9   3   1        5.87        5.92     11.09 o 
  -8   3   1     5945.32     6254.24    153.10 o 
  -7   3   1      441.39      382.38     11.83 o 
  -6   3   1       52.65       56.21      5.18 o 
  -5   3   1     4618.85     4576.78     87.28 o 
  -4   3   1    12576.70    12667.49    235.94 o 
  -3   3   1       62.75       73.96      4.44 o 
  -2   3   1    13025.72    13721.45    249.25 o 
  -1   3   1    14509.07    14265.81    303.98 o 
   0   3   1      969.60     1008.84     23.67 o 
   1   3   1      753.60      883.85     14.79 o 
   2   3   1    24252.50    24383.83    400.14 o 
   3   3   1      770.90      934.88     17.01 o 
   4   3   1    20750.25    21927.55    372.77 o 
   5   3   1     4634.51     4453.26     86.54 o 
   6   3   1      181.85      236.68      8.14 o 
   7   3   1     5293.26     5416.98    102.81 o 
   8   3   1     2270.50     2315.75     53.99 o 
   9   3   1       74.30       62.13     17.01 o 
  10   3   1     1246.41     1234.43     36.98 o 
  11   3   1       10.97       14.79     11.83 o 
  12   3   1       40.32       22.93     13.31 o 
  13   3   1      807.32      827.64     37.72 o 
  14   3   1      214.90      204.14     24.41 o 
  15   3   1        3.35       14.79     35.50 o 
  16   3   1      747.56      660.48     70.26 o 
 -16   4   1       13.04       13.31     30.32 o 
 -15   4   1        4.96       28.11     23.67 o 
 -14   4   1        2.76       57.69     27.37 o 
 -13   4   1        0.09        0.00     20.71 o 
 -12   4   1        2.50        5.18     14.05 o 
 -11   4   1        8.86        1.48     10.35 o 
 -10   4   1        9.51       15.53      9.62 o 
  -9   4   1       93.49       86.54     14.05 o 
  -8   4   1       25.94       18.49      8.14 o 
  -7   4   1       40.02       43.64      6.66 o 
  -6   4   1       12.04       14.79      4.44 o 
  -5   4   1       13.59       25.15      5.18 o 
  -4   4   1       37.65       37.72     13.31 o 
  -3   4   1      206.94      401.61     12.57 o 
  -2   4   1      420.38      415.67     11.09 o 
  -1   4   1      231.78      274.40      8.88 o 
   0   4   1      297.74      333.57      9.62 o 
   1   4   1     1004.78     1071.71     17.01 o 
   2   4   1        2.73        5.92      2.22 o 
   3   4   1       34.20       46.60      3.70 o 
   4   4   1       11.75       13.31      3.70 o 
   5   4   1       52.29       59.91      7.40 o 
   6   4   1       16.54       20.71      3.70 o 
   7   4   1       63.74       58.43      5.92 o 
   8   4   1      137.54      143.49     11.83 o 
   9   4   1        7.99        8.88     12.57 o 
  10   4   1       76.02       80.62     14.05 o 
  11   4   1        2.88        9.62     11.09 o 
  12   4   1       68.46       67.31     17.75 o 
  13   4   1        2.81        0.00     23.67 o 
  14   4   1       22.56        9.62     18.49 o 
  15   4   1       48.85       74.70     53.25 o 
  16   4   1        0.11        0.00     55.47 o 
 -16   5   1       66.73       45.86     32.54 o 
 -15   5   1     1299.74     1270.67     77.66 o 
 -14   5   1       51.41       52.51     17.75 o 
 -13   5   1      251.08      241.86     22.19 o 
 -12   5   1      290.35      289.93     22.93 o 
 -11   5   1       75.76       82.84     13.31 o 
 -10   5   1      718.26      664.18     28.85 o 
  -9   5   1     3536.38     3877.09    106.51 o 
  -8   5   1       15.86        3.70      8.14 o 
  -7   5   1       61.36       54.73      7.40 o 
  -6   5   1      264.58      258.13      9.62 o 
  -5   5   1     1951.33     1975.53     40.68 o 
  -4   5   1     2730.19     2866.77     49.55 o 
  -3   5   1    25913.65    25449.62    433.42 o 
  -2   5   1     1746.07     1742.55     37.72 o 
  -1   5   1      656.41      570.99     14.05 o 
   0   5   1      162.77      184.91      6.66 o 
   1   5   1      593.59      556.20     11.09 o 
   2   5   1       20.19       30.32      2.96 o 
   3   5   1    10031.21     9071.45    136.09 o 
   4   5   1     1576.98     1557.64     25.89 o 
   5   5   1      529.84      395.70     13.31 o 
   6   5   1       54.75       67.31      7.40 o 
   7   5   1       98.17      108.72      9.62 o 
   8   5   1     1412.01     1431.17     48.08 o 
   9   5   1     5062.84     6796.38    208.57 o 
  10   5   1      670.12      703.38     29.58 o 
  11   5   1      357.14      292.15     20.71 o 
  12   5   1       17.83        0.00     15.53 o 
  13   5   1        5.07       23.67     22.93 o 
  14   5   1      109.98       52.51     31.80 o 
  15   5   1      401.54      392.00     81.36 o 
  16   5   1      188.96      116.86     70.26 o 
 -16   6   1       37.76        7.40     30.32 o 
 -15   6   1        2.09        3.70     27.37 o 
 -14   6   1       51.96       38.46     18.49 o 
 -13   6   1        7.02       10.35     18.49 o 
 -12   6   1        9.93        9.62     17.75 o 
 -11   6   1       30.81       14.79     13.31 o 
 -10   6   1      168.94      167.89     14.79 o 
  -9   6   1       80.50       66.57     12.57 o 
  -8   6   1       11.05       14.05      8.88 o 
  -7   6   1       20.32       25.89      6.66 o 
  -6   6   1       98.95       89.49      8.14 o 
  -5   6   1       12.19       13.31      5.18 o 
  -4   6   1        1.00        5.18      4.44 o 
  -3   6   1       48.37       50.29      5.92 o 
  -2   6   1      253.48      249.99      9.62 o 
  -1   6   1      514.87      538.44     13.31 o 
   0   6   1      454.02      520.69     14.05 o 
   1   6   1      103.17      123.52      7.40 o 
   2   6   1        0.45        2.96      2.22 o 
   3   6   1      222.37      249.99      9.62 o 
   4   6   1        9.31       14.05      4.44 o 
   5   6   1       16.64       22.19      5.92 o 
   6   6   1        1.73        4.44      5.18 o 
   7   6   1        1.72        5.92      6.66 o 
   8   6   1        9.50        2.96      9.62 o 
   9   6   1       48.38       35.50     14.79 o 
  10   6   1       58.13       51.77     14.05 o 
  11   6   1        3.42        5.18     13.31 o 
  12   6   1       24.98        0.00     17.01 o 
  13   6   1       15.82       19.23     20.71 o 
  14   6   1       10.48       17.01     30.32 o 
  15   6   1        0.07       51.03     55.47 o 
 -15   7   1      527.07      500.72     50.29 o 
 -14   7   1       23.94       36.98     33.28 o 
 -13   7   1      416.19      366.11     29.58 o 
 -12   7   1      580.19      552.50     32.54 o 
 -11   7   1      465.36      422.32     26.63 o 
 -10   7   1     1036.46     1043.61     39.94 o 
  -9   7   1     3119.88     3348.26    108.72 o 
  -8   7   1      507.39      525.13     27.37 o 
  -7   7   1     1323.21     1360.16     34.02 o 
  -6   7   1     1755.40     1692.25     39.94 o 
  -5   7   1     2217.14     2133.07     48.08 o 
  -4   7   1     1314.37     1231.47     28.11 o 
  -3   7   1     9734.12     9569.22    178.99 o 
  -2   7   1     2583.96     2552.43     51.03 o 
  -1   7   1     2227.66     1954.82     43.64 o 
   0   7   1     4330.69     4213.62     74.70 o 
   1   7   1     3569.21     3587.90     68.05 o 
   2   7   1     3679.17     3534.65     53.25 o 
   3   7   1     6511.67     6229.09    108.72 o 
   4   7   1     3142.96     3192.94     63.61 o 
   5   7   1     1778.79     1590.92     37.72 o 
   6   7   1      845.74      755.15     22.19 o 
   7   7   1      667.55      653.83     20.71 o 
   8   7   1     1152.92     1109.43     32.54 o 
   9   7   1     1587.63     1783.97     69.52 o 
  10   7   1      728.12      694.50     32.54 o 
  11   7   1      498.70      449.69     28.85 o 
  12   7   1       13.95       18.49     17.01 o 
  13   7   1       57.50       78.40     29.58 o 
  14   7   1       74.10       33.28     35.50 o 
  15   7   1      205.21      116.12     62.87 o 
 -15   8   1        3.15       13.31     29.58 o 
 -14   8   1        3.38        4.44     31.06 o 
 -13   8   1        8.72       44.38     26.63 o 
 -12   8   1        0.47        0.00     17.75 o 
 -11   8   1        8.85        9.62     11.83 o 
 -10   8   1       23.82       21.45     12.57 o 
  -9   8   1       10.47        7.40     11.09 o 
  -8   8   1       38.71       31.06     11.09 o 
  -7   8   1        8.10       14.79      8.88 o 
  -6   8   1      147.85      130.91     10.35 o 
  -5   8   1        2.29        2.96      7.40 o 
  -4   8   1        0.09        0.00      8.14 o 
  -3   8   1       32.63       59.17      8.14 o 
  -2   8   1      305.42      321.74     11.09 o 
  -1   8   1        0.01       16.27      5.18 o 
   0   8   1      255.73      248.51      8.88 o 
   1   8   1       51.24       38.46      5.18 o 
   2   8   1      149.28      125.00      6.66 o 
   3   8   1        1.75       19.97      5.18 o 
   4   8   1        1.79        5.18      7.40 o 
   5   8   1       56.41       55.47      9.62 o 
   6   8   1       85.17       76.92      9.62 o 
   7   8   1       25.31       11.09      7.40 o 
   8   8   1        1.44        0.00     11.83 o 
   9   8   1        0.60       11.09     11.83 o 
  10   8   1      118.76      115.38     15.53 o 
  11   8   1       46.26       34.76     14.05 o 
  12   8   1        7.45       14.05     17.01 o 
  13   8   1        0.24       27.37     25.89 o 
  14   8   1       34.77       11.83     42.16 o 
  15   8   1       32.27        0.00     77.66 o 
 -15   9   1       52.03       32.54     35.50 o 
 -14   9   1       17.44       36.24     34.02 o 
 -13   9   1      523.55      392.74     44.38 o 
 -12   9   1       38.96       22.19     16.27 o 
 -11   9   1      410.99      395.70     22.19 o 
 -10   9   1     1304.52     1303.95     44.38 o 
  -9   9   1       18.35       24.41     11.83 o 
  -8   9   1     1402.36     1371.26     49.55 o 
  -7   9   1     1758.19     1903.78     51.03 o 
  -6   9   1      241.53      206.35     14.05 o 
  -5   9   1     2824.06     2746.95     61.39 o 
  -4   9   1     1432.61     1411.20     35.50 o 
  -3   9   1        7.10       12.57      6.66 o 
  -2   9   1     1945.03     1881.60     37.72 o 
  -1   9   1     6532.85     6013.86    115.38 o 
   0   9   1      271.19      255.91      9.62 o 
   1   9   1     3169.54     3022.83     90.23 o 
   2   9   1     4612.27     4468.05    108.72 o 
   3   9   1       30.24       30.32      7.40 o 
   4   9   1     2588.18     2717.37     59.91 o 
   5   9   1     3396.54     3330.51     72.48 o 
   6   9   1      381.20      367.59     16.27 o 
   7   9   1     4585.23     4455.48    100.59 o 
   8   9   1      501.26      503.68     24.41 o 
   9   9   1       10.30       11.83     11.09 o 
  10   9   1      434.10      418.63     22.19 o 
  11   9   1      796.10      768.47     31.06 o 
  12   9   1      124.21       76.18     30.32 o 
  13   9   1      839.40      827.64     60.65 o 
  14   9   1       79.33        6.66     38.46 o 
 -14  10   1        8.40       72.48     38.46 o 
 -13  10   1       38.39       18.49     27.37 o 
 -12  10   1       32.67       23.67     25.89 o 
 -11  10   1       66.92       36.24     14.05 o 
 -10  10   1       60.89       53.25     14.79 o 
  -9  10   1       14.94       15.53     11.83 o 
  -8  10   1       19.56       40.68     13.31 o 
  -7  10   1        9.16       11.09     12.57 o 
  -6  10   1      255.57      322.47     19.23 o 
  -5  10   1        0.07        4.44      8.88 o 
  -4  10   1       31.22       31.06     13.31 o 
  -3  10   1       10.27       11.09      7.40 o 
  -2  10   1        2.80        2.96      5.18 o 
  -1  10   1       29.68       26.63      7.40 o 
   0  10   1      279.97      264.04     11.09 o 
   1  10   1      100.95      100.59     12.57 o 
   2  10   1       29.29       15.53      8.88 o 
   3  10   1        0.29       18.49     13.31 o 
   4  10   1       20.81       31.06     12.57 o 
   5  10   1       84.43      100.59     13.31 o 
   6  10   1      244.93      224.11     15.53 o 
   7  10   1        8.87       12.57     10.35 o 
   8  10   1       64.81       62.13     14.05 o 
   9  10   1       25.33       21.45     12.57 o 
  10  10   1       19.29       17.75     13.31 o 
  11  10   1        9.73       14.05     13.31 o 
  12  10   1       14.23       17.01     27.37 o 
  13  10   1        0.49       12.57     27.37 o 
  14  10   1        1.44       45.12     39.94 o 
 -14  11   1       38.17       11.09     36.24 o 
 -13  11   1       61.90        0.00     28.11 o 
 -12  11   1     1039.40     1352.77    107.98 o 
 -11  11   1      312.07      292.89     40.68 o 
 -10  11   1        5.33        6.66     14.79 o 
  -9  11   1      880.34      805.45     33.28 o 
  -8  11   1      676.00      690.07     38.46 o 
  -7  11   1      742.80      765.51     36.24 o 
  -6  11   1     4265.24     4089.37    107.98 o 
  -5  11   1      363.10      347.62     19.97 o 
  -4  11   1      341.54      352.06     17.01 o 
  -3  11   1      253.13      275.14     16.27 o 
  -2  11   1      540.01      537.70     17.75 o 
  -1  11   1      799.57      727.05     22.93 o 
   0  11   1     6138.05     5991.67    130.91 o 
   1  11   1      775.89      798.05     29.58 o 
   2  11   1     2071.67     2033.96     56.95 o 
   3  11   1     1731.77     1670.06     48.81 o 
   4  11   1      109.87      114.64     11.09 o 
   5  11   1      563.74      546.58     21.45 o 
   6  11   1     3436.11     3351.22     92.45 o 
   7  11   1      295.56      315.82     21.45 o 
   8  11   1       16.13        1.48     16.27 o 
   9  11   1        2.68        0.00     12.57 o 
  10  11   1      436.96      412.71     23.67 o 
  11  11   1      146.61       88.01     25.15 o 
  12  11   1     1173.75     1103.51     71.74 o 
  13  11   1       74.96       57.69     32.54 o 
 -13  12   1       19.59       39.94     42.16 o 
 -12  12   1       58.61       42.16     36.24 o 
 -11  12   1        1.54        0.74     30.32 o 
 -10  12   1       16.83       10.35     17.75 o 
  -9  12   1        9.98        5.92     14.05 o 
  -8  12   1       29.16       35.50     17.75 o 
  -7  12   1        5.21       22.93     14.79 o 
  -6  12   1       49.02        7.40     14.05 o 
  -5  12   1       23.83       19.23     11.83 o 
  -4  12   1       14.64       37.72     11.09 o 
  -3  12   1       64.78       71.74     16.27 o 
  -2  12   1       12.10       23.67      8.14 o 
  -1  12   1       65.54       36.24     13.31 o 
   0  12   1       30.70       20.71     13.31 o 
   1  12   1      152.19      163.46     19.23 o 
   2  12   1      120.05       93.93     16.27 o 
   3  12   1        0.04       45.12     21.45 o 
   4  12   1        4.79        3.70     19.23 o 
   5  12   1       18.69       33.28     17.75 o 
   6  12   1      122.14       84.32     14.79 o 
   7  12   1       15.65       31.80     14.79 o 
   8  12   1       29.68       32.54     16.27 o 
   9  12   1        0.84       12.57     14.79 o 
  10  12   1        4.78       14.05     16.27 o 
  11  12   1      121.12      105.03     37.72 o 
  12  12   1        5.20        0.00     31.80 o 
  13  12   1       19.06        0.00     36.24 o 
 -12  13   1      188.23      142.75     51.03 o 
 -11  13   1       68.69      102.81     40.68 o 
 -10  13   1       85.48       83.58     36.98 o 
  -9  13   1      307.72      276.62     24.41 o 
  -8  13   1      146.71      174.55     24.41 o 
  -7  13   1       17.30       25.15     16.27 o 
  -6  13   1      461.74      454.13     22.93 o 
  -5  13   1      219.50      264.78     19.97 o 
  -4  13   1      933.15      857.96     33.28 o 
  -3  13   1     1799.38     1712.96     70.26 o 
  -2  13   1     1278.42     1243.30     51.03 o 
  -1  13   1      499.79      485.19     28.85 o 
   0  13   1      711.44      642.73     32.54 o 
   1  13   1        0.98       10.35     16.27 o 
   2  13   1      829.67      878.67     41.42 o 
   3  13   1     1991.93     1712.22     70.26 o 
   4  13   1      410.52      447.47     34.02 o 
   5  13   1      236.04      267.74     29.58 o 
   6  13   1      904.93      823.94     45.86 o 
   7  13   1      428.91      345.40     44.38 o 
   8  13   1      292.52      308.42     39.20 o 
   9  13   1      626.03      682.67     31.80 o 
  10  13   1      782.60      735.92     68.78 o 
  11  13   1      220.45      284.75     50.29 o 
  12  13   1      162.12      185.64     53.99 o 
 -11  14   1        5.00       42.90     45.86 o 
 -10  14   1       23.11       23.67     36.98 o 
  -9  14   1        8.21        0.00     27.37 o 
  -8  14   1        0.98        0.00     17.75 o 
  -7  14   1        9.28        2.22     18.49 o 
  -6  14   1        0.85        2.22     14.79 o 
  -5  14   1       23.43       14.79     19.97 o 
  -4  14   1        1.38       29.58     19.97 o 
  -3  14   1        6.41        7.40     19.23 o 
  -2  14   1       14.45       23.67     18.49 o 
  -1  14   1      105.93       75.44     19.97 o 
   0  14   1        0.15        0.00     14.05 o 
   1  14   1       17.70        4.44     18.49 o 
   2  14   1       15.01       31.06     19.97 o 
   3  14   1       62.14       41.42     22.93 o 
   4  14   1        0.87       49.55     23.67 o 
   5  14   1        0.04       14.05     19.97 o 
   6  14   1        0.86        0.00     19.97 o 
   7  14   1       15.13        5.18     22.19 o 
   8  14   1        1.78        8.14     31.80 o 
   9  14   1       16.00       21.45     25.15 o 
  10  14   1        2.12        0.00     65.09 o 
  11  14   1       12.43        0.00     38.46 o 
 -10  15   1      807.05      980.00     82.10 o 
  -9  15   1       53.28       82.10     36.24 o 
  -8  15   1      348.10      302.51     51.77 o 
  -7  15   1       25.94       29.58     25.89 o 
  -6  15   1       36.47       15.53     25.15 o 
  -5  15   1      117.62       80.62     26.63 o 
  -4  15   1      950.62      906.04     51.03 o 
  -3  15   1       47.77       20.71     23.67 o 
  -2  15   1     1233.04     1147.89     61.39 o 
  -1  15   1      140.65      140.53     23.67 o 
   0  15   1       99.84       88.01     19.97 o 
   1  15   1       26.62        0.00     18.49 o 
   2  15   1      424.50      441.55     41.42 o 
   3  15   1       42.58       34.76     23.67 o 
   4  15   1     1037.66      995.53     53.25 o 
   5  15   1       50.17       62.13     24.41 o 
   6  15   1        2.41       20.71     23.67 o 
   7  15   1       97.98       78.40     32.54 o 
   8  15   1      415.15      479.27     51.03 o 
   9  15   1        0.68       34.02     32.54 o 
  10  15   1       29.27        0.00     79.88 o 
  -9  16   1        3.19        0.00     32.54 o 
  -8  16   1       13.42       34.02     40.68 o 
  -7  16   1        2.91       11.83     33.28 o 
  -6  16   1       11.06       24.41     25.15 o 
  -5  16   1        9.76       17.01     24.41 o 
  -4  16   1       49.90       87.28     27.37 o 
  -3  16   1        8.66       60.65     32.54 o 
  -2  16   1       44.08       14.05     28.11 o 
  -1  16   1       50.57       85.80     25.89 o 
   0  16   1        1.32        8.88     18.49 o 
   1  16   1        5.65        0.00     22.19 o 
   2  16   1        9.30       28.85     27.37 o 
   3  16   1        6.20        0.00     28.85 o 
   4  16   1        6.87       18.49     24.41 o 
   5  16   1        5.35        6.66     23.67 o 
   6  16   1       15.26       29.58     25.89 o 
   7  16   1       42.55       36.98     36.24 o 
   8  16   1        1.15       65.09     41.42 o 
   9  16   1        3.30       56.95     50.29 o 
  -8  17   1       11.59       24.41     52.51 o 
  -7  17   1       38.19       57.69     39.20 o 
  -6  17   1       16.78        0.00     31.06 o 
  -5  17   1        2.62        1.48     28.11 o 
  -4  17   1       57.33       50.29     28.11 o 
  -3  17   1     1111.70     1273.63     65.83 o 
  -2  17   1      138.83      135.35     34.02 o 
  -1  17   1        4.19        9.62     25.15 o 
   0  17   1       21.63       32.54     21.45 o 
   1  17   1      114.37      107.25     28.11 o 
   2  17   1        3.59       11.83     28.85 o 
   3  17   1      905.95      960.77     57.69 o 
   4  17   1        9.96        7.40     25.15 o 
   5  17   1        2.57       26.63     31.06 o 
   6  17   1       83.06       36.24     34.76 o 
   7  17   1       15.16       11.83     38.46 o 
   8  17   1       92.01      202.66     64.35 o 
  -6  18   1       66.34      159.02     59.91 o 
  -5  18   1        4.78       14.79     33.28 o 
  -4  18   1       26.61       12.57     31.80 o 
  -3  18   1        1.40        2.96     34.76 o 
  -2  18   1       16.31        0.00     30.32 o 
  -1  18   1        0.10       10.35     26.63 o 
   0  18   1       53.48       75.44     34.76 o 
   1  18   1       19.08       15.53     25.89 o 
   2  18   1       25.41       17.01     34.02 o 
   3  18   1        2.39        0.00     38.46 o 
   4  18   1       10.36       14.79     33.28 o 
   5  18   1        0.88       21.45     32.54 o 
   6  18   1        9.56        8.88     49.55 o 
  -3  19   1      151.98        0.00     82.10 o 
  -2  19   1       12.84        2.96     40.68 o 
  -1  19   1      118.35      244.81     45.86 o 
   0  19   1       87.96       93.93     39.94 o 
   1  19   1      312.65      298.81     48.81 o 
   2  19   1        4.30        0.00     42.16 o 
   3  19   1      260.51      101.33     69.52 o 
 -16   0   2       30.83       43.64     45.86 o 
 -14   0   2      925.71      795.83     99.85 o 
 -12   0   2     2107.07     2167.83     97.63 o 
 -10   0   2      120.96      159.76     22.93 o 
  -6   0   2    66078.65    73962.11   1821.69 o 
  -4   0   2     1014.53     1104.99     31.06 o 
  -2   0   2       61.34       59.17      9.62 o 
   0   0   2    16270.98    16875.20    477.80 o 
   2   0   2     5295.86     5771.26    158.28 o 
   4   0   2     3587.14     3760.23    101.33 o 
   6   0   2    19208.26    19261.95    420.10 o 
   8   0   2     2490.49     2577.58     70.26 o 
  10   0   2      102.84      111.68     12.57 o 
  12   0   2     4253.65     3876.35    146.44 o 
  14   0   2      415.16      409.01     90.97 o 
  16   0   2       10.19       37.72     69.52 o 
 -17   1   2       14.21       29.58     79.14 o 
 -16   1   2        5.36       11.83     31.80 o 
 -15   1   2      184.28      220.41     39.20 o 
 -14   1   2        0.11        8.14     22.93 o 
 -13   1   2        6.77        0.00     36.24 o 
 -12   1   2       19.61       20.71     16.27 o 
 -11   1   2       24.19       14.79     13.31 o 
 -10   1   2        0.03        2.96      8.14 o 
  -9   1   2      310.24      367.59     34.76 o 
  -8   1   2        6.96        5.92      5.18 o 
  -7   1   2        7.99        8.88      4.44 o 
  -6   1   2       38.14       48.08      4.44 o 
  -5   1   2       22.01       35.50      3.70 o 
  -4   1   2       39.62      240.38     12.57 o 
  -3   1   2        6.89       10.35      2.22 o 
  -2   1   2      235.48      228.54      8.88 o 
  -1   1   2      167.56      171.59      5.18 o 
   0   1   2       40.95       45.12      2.96 o 
   1   1   2      519.22      508.12     10.35 o 
   2   1   2       16.69       19.97      2.22 o 
   3   1   2     1383.71     1440.78     24.41 o 
   4   1   2      201.03      321.00     20.71 o 
   5   1   2      191.65      214.49      7.40 o 
   6   1   2        7.85        8.14      3.70 o 
   7   1   2       21.21       25.15      4.44 o 
   8   1   2       51.80       45.12      6.66 o 
   9   1   2      522.46      497.03     19.97 o 
  10   1   2       14.31       10.35      7.40 o 
  11   1   2       12.42       12.57      8.88 o 
  12   1   2        8.98       32.54     11.83 o 
  13   1   2       51.76      101.33     34.02 o 
  14   1   2       27.30       43.64     18.49 o 
  15   1   2        0.33        2.22     37.72 o 
  16   1   2        1.81       27.37     47.34 o 
 -17   2   2       93.31       78.40     82.10 o 
 -16   2   2      163.64       98.37     37.72 o 
 -15   2   2      484.60      519.21     38.46 o 
 -14   2   2      478.24      437.12     34.76 o 
 -13   2   2     1364.84     1477.76     65.09 o 
 -12   2   2      251.79      241.12     24.41 o 
 -11   2   2     1485.21     1437.08     57.69 o 
 -10   2   2     1393.80     1376.43     42.16 o 
  -9   2   2        6.14       85.06     67.31 o 
  -8   2   2      950.76     1021.42     46.60 o 
  -7   2   2     4279.35     4124.13     79.88 o 
  -6   2   2     6866.37     7205.39    127.21 o 
  -5   2   2      139.31      102.07      5.18 o 
  -4   2   2     3224.33     2984.37     53.99 o 
  -3   2   2     3188.06     3358.62     69.52 o 
  -2   2   2     5445.11     5640.35    192.30 o 
  -1   2   2    18172.58    19222.75    404.57 o 
   0   2   2    33988.22    35949.28    756.63 o 
   1   2   2    71119.79    72307.57   1418.59 o 
   2   2   2    17869.26    18524.55    296.59 o 
   3   2   2     5227.95     5484.29     90.23 o 
   4   2   2    15570.85    16208.06    261.09 o 
   5   2   2     4833.59     4652.96     88.75 o 
   6   2   2     2496.49     2527.29     47.34 o 
   7   2   2     1644.68     1528.06     31.80 o 
   8   2   2     3341.68     3277.26     68.78 o 
   9   2   2       32.93       32.54     11.09 o 
  10   2   2      781.56      746.28     22.93 o 
  11   2   2      740.19      741.10     23.67 o 
  12   2   2      779.47      699.68     27.37 o 
  13   2   2      363.50      257.39     28.85 o 
  14   2   2      846.57      731.49     41.42 o 
  15   2   2       51.43       98.37     44.38 o 
  16   2   2      185.27      173.07     54.73 o 
 -16   3   2        1.20       16.27     25.15 o 
 -15   3   2       39.83       61.39     23.67 o 
 -14   3   2        2.85        0.00     19.97 o 
 -13   3   2        0.93        0.00     37.72 o 
 -12   3   2       58.20       39.20     17.75 o 
 -11   3   2        5.38        1.48      8.88 o 
 -10   3   2        5.95        2.96      8.14 o 
  -9   3   2       61.06       93.93     17.75 o 
  -8   3   2       61.73       59.17      8.14 o 
  -7   3   2       27.35       23.67      5.18 o 
  -6   3   2        0.07        1.48      3.70 o 
  -5   3   2       42.83      486.67     20.71 o 
  -4   3   2      144.27      188.60     14.79 o 
  -3   3   2       73.62       78.40      4.44 o 
  -2   3   2      589.97      596.87     14.05 o 
  -1   3   2      459.47      475.58     13.31 o 
   0   3   2      612.10      621.28     17.75 o 
   1   3   2      325.54      309.90      8.88 o 
   2   3   2      103.63      101.33      3.70 o 
   3   3   2     1074.36     1056.92     19.97 o 
   4   3   2      157.44      165.68     12.57 o 
   5   3   2       28.97       25.15      6.66 o 
   6   3   2       50.94       52.51      5.92 o 
   7   3   2       15.92       17.01      5.92 o 
   8   3   2       90.58       92.45      8.88 o 
   9   3   2      211.21      216.71     13.31 o 
  10   3   2       63.25       45.86      8.88 o 
  11   3   2        8.66        1.48      7.40 o 
  12   3   2        5.48        6.66     12.57 o 
  13   3   2       40.80       84.32     48.81 o 
  14   3   2        0.62        0.00     19.23 o 
  15   3   2       41.80       68.05     45.12 o 
  16   3   2        2.69       39.20     48.08 o 
 -16   4   2      299.39      272.92     36.24 o 
 -15   4   2      259.94      243.34     31.80 o 
 -14   4   2       75.41       19.97     25.15 o 
 -13   4   2      339.61      323.95     32.54 o 
 -12   4   2       43.85       25.89     14.05 o 
 -11   4   2     2140.73     2149.34     62.87 o 
 -10   4   2     3407.80     3321.64     90.23 o 
  -9   4   2     2411.45     2582.02     68.05 o 
  -8   4   2     5360.87     5398.49    139.05 o 
  -7   4   2     2467.20     2497.70     55.47 o 
  -6   4   2     1239.85     1195.23     26.63 o 
  -5   4   2     3427.60     3443.68     62.87 o 
  -4   4   2     5465.94     5325.27    100.59 o 
  -3   4   2    11675.71    11608.35    213.01 o 
  -2   4   2     1191.24     1059.88     23.67 o 
  -1   4   2      966.69      889.02     20.71 o 
   0   4   2       54.40       39.20      4.44 o 
   1   4   2      991.51      871.27     17.75 o 
   2   4   2    12548.71    12611.28    179.73 o 
   3   4   2      997.72      781.04     15.53 o 
   4   4   2     5487.46     5186.22     98.37 o 
   5   4   2     1206.98      953.37     23.67 o 
   6   4   2     1733.79     1727.75     36.98 o 
   7   4   2     1751.22     1694.47     36.98 o 
   8   4   2     2372.50     2344.60     49.55 o 
   9   4   2     2379.67     2307.62     84.32 o 
  10   4   2     1979.83     1947.42     46.60 o 
  11   4   2      532.41      466.70     25.15 o 
  12   4   2      322.56      318.04     22.93 o 
  13   4   2        6.94        3.70     24.41 o 
  14   4   2      404.53      323.21     55.47 o 
  15   4   2      145.46       99.11     63.61 o 
  16   4   2      263.61      201.92     79.14 o 
 -16   5   2       15.07       42.16     30.32 o 
 -15   5   2        3.42        5.92     27.37 o 
 -14   5   2       59.08        2.96     24.41 o 
 -13   5   2        0.07        0.00     18.49 o 
 -12   5   2       44.17       52.51     17.01 o 
 -11   5   2       60.03       34.02     11.83 o 
 -10   5   2        8.76       11.09     10.35 o 
  -9   5   2        0.72        2.96      9.62 o 
  -8   5   2       44.85       42.16     10.35 o 
  -7   5   2      252.36      242.60     11.09 o 
  -6   5   2       83.03       80.62      7.40 o 
  -5   5   2       25.40       34.76      5.18 o 
  -4   5   2       51.07       39.94      8.88 o 
  -3   5   2      133.62      156.80      7.40 o 
  -2   5   2      461.23      504.42     12.57 o 
  -1   5   2      713.09      721.13     18.49 o 
   0   5   2     1229.26     1366.82     31.80 o 
   1   5   2        7.18       23.67      3.70 o 
   2   5   2       51.83       48.81      2.96 o 
   3   5   2       67.98       63.61      4.44 o 
   4   5   2        0.19        2.96      4.44 o 
   5   5   2       16.71       13.31      6.66 o 
   6   5   2       64.41       43.64      5.92 o 
   7   5   2        3.30       11.83      5.18 o 
   8   5   2       23.82       25.15      6.66 o 
   9   5   2       26.73       22.93     11.09 o 
  10   5   2      125.15      112.42     14.05 o 
  11   5   2        7.94       14.79     12.57 o 
  12   5   2        5.60       23.67     17.01 o 
  13   5   2        5.67        0.00     28.11 o 
  14   5   2        0.52        5.18     59.17 o 
  15   5   2        2.36       51.03     59.17 o 
 -16   6   2       14.25       14.79     28.11 o 
 -15   6   2     1168.94     1229.25     75.44 o 
 -14   6   2        6.56        0.00     30.32 o 
 -13   6   2       79.13       71.00     19.97 o 
 -12   6   2      382.91      347.62     25.15 o 
 -11   6   2     1498.67     1465.19     48.08 o 
 -10   6   2       48.02       45.12     11.83 o 
  -9   6   2     2072.56     2709.23     84.32 o 
  -8   6   2       38.06       20.71      9.62 o 
  -7   6   2      110.78      129.43     11.09 o 
  -6   6   2      274.78      291.41     11.83 o 
  -5   6   2     2862.32     2891.18     53.25 o 
  -4   6   2       38.72       62.87      5.92 o 
  -3   6   2    34447.57    34666.78    681.19 o 
  -2   6   2      229.30      240.38      8.88 o 
  -1   6   2     5563.59     5490.21    119.08 o 
   0   6   2       78.43       57.69      5.18 o 
   1   6   2     1752.50     1691.51     51.03 o 
   2   6   2        0.23        4.44      2.96 o 
   3   6   2    20645.70    20139.88    299.55 o 
   4   6   2      431.76      446.73     11.09 o 
   5   6   2     1446.88     1397.14     28.11 o 
   6   6   2      453.48      421.58     12.57 o 
   7   6   2     1237.16     1214.46     30.32 o 
   8   6   2      106.65      127.95     17.01 o 
   9   6   2     5249.90     5714.31    161.24 o 
  10   6   2       42.38       61.39     15.53 o 
  11   6   2      476.85      405.31     27.37 o 
  12   6   2       30.55       23.67     18.49 o 
  13   6   2       25.94        0.00     25.89 o 
  14   6   2       19.33        0.00     63.61 o 
  15   6   2      653.56      497.77     88.75 o 
 -15   7   2        3.16       10.35     28.11 o 
 -14   7   2       52.29       32.54     35.50 o 
 -13   7   2       14.72       26.63     23.67 o 
 -12   7   2       10.04       10.35     18.49 o 
 -11   7   2       31.14       14.79     13.31 o 
 -10   7   2       12.45       22.93     12.57 o 
  -9   7   2      150.00      113.16     16.27 o 
  -8   7   2       13.13        1.48     11.83 o 
  -7   7   2       52.80       65.09      9.62 o 
  -6   7   2       13.58       14.05      5.18 o 
  -5   7   2        8.59       12.57      6.66 o 
  -4   7   2       66.80       61.39      9.62 o 
  -3   7   2       24.20       18.49     10.35 o 
  -2   7   2      213.65      224.84      8.14 o 
  -1   7   2       29.23       31.80      5.92 o 
   0   7   2      632.04      653.83     15.53 o 
   1   7   2       17.15       14.79      5.18 o 
   2   7   2     1008.92     1020.68     20.71 o 
   3   7   2      115.18      126.48      8.14 o 
   4   7   2        2.86        2.22      5.18 o 
   5   7   2      113.84      113.16     10.35 o 
   6   7   2        0.19        8.14      6.66 o 
   7   7   2       14.48        9.62      7.40 o 
   8   7   2       31.24       33.28     10.35 o 
   9   7   2       31.60       29.58     11.09 o 
  10   7   2        2.08        3.70     13.31 o 
  11   7   2       46.20       34.76     16.27 o 
  12   7   2       45.39       55.47     22.19 o 
  13   7   2        0.23        6.66     24.41 o 
  14   7   2        2.33       73.96     62.87 o 
  15   7   2        0.67      107.98     62.13 o 
 -15   8   2       30.59        8.88     29.58 o 
 -14   8   2       16.58       16.27     30.32 o 
 -13   8   2      697.76      758.11     57.69 o 
 -12   8   2      542.77      605.75     34.02 o 
 -11   8   2     1123.44     1075.41     35.50 o 
 -10   8   2      943.31      977.04     36.98 o 
  -9   8   2      369.71      418.63     20.71 o 
  -8   8   2     1882.69     1971.83     57.69 o 
  -7   8   2     4187.09     4179.60     97.63 o 
  -6   8   2      202.15      173.81     12.57 o 
  -5   8   2     2970.41     2849.76     62.13 o 
  -4   8   2      583.59      491.11     14.79 o 
  -3   8   2      601.60      562.85     14.79 o 
  -2   8   2       32.39       86.54      7.40 o 
  -1   8   2     3926.95     3605.65     73.96 o 
   0   8   2      206.05      176.77      8.88 o 
   1   8   2     4078.82     3891.15     88.75 o 
   2   8   2     1259.72     1079.85     23.67 o 
   3   8   2      582.94      590.96     15.53 o 
   4   8   2     2674.23     2516.93     51.03 o 
   5   8   2     2441.10     2312.06     52.51 o 
   6   8   2      840.59      745.54     22.19 o 
   7   8   2     1884.09     1852.75     45.12 o 
   8   8   2      416.85      446.73     25.15 o 
   9   8   2      765.48      737.40     28.11 o 
  10   8   2      403.73      387.56     22.93 o 
  11   8   2      253.45      226.32     19.97 o 
  12   8   2      288.07      291.41     24.41 o 
  13   8   2      515.12      478.53     45.86 o 
  14   8   2      287.75      198.22     78.40 o 
  15   8   2       49.43       15.53     75.44 o 
 -15   9   2       20.89        0.00     28.11 o 
 -14   9   2       18.94        0.00     33.28 o 
 -13   9   2        0.59       16.27     25.89 o 
 -12   9   2       15.07       21.45     16.27 o 
 -11   9   2        1.03       12.57     12.57 o 
 -10   9   2        9.63       14.05     12.57 o 
  -9   9   2       92.13       76.92     14.05 o 
  -8   9   2      180.96      173.07     16.27 o 
  -7   9   2       18.32       22.93     10.35 o 
  -6   9   2        6.44       13.31      8.88 o 
  -5   9   2       16.87       17.01      8.88 o 
  -4   9   2       44.88       22.93     13.31 o 
  -3   9   2        6.64        5.92      5.92 o 
  -2   9   2      119.30      132.39      8.14 o 
  -1   9   2      103.31       90.97      7.40 o 
   0   9   2      377.38      385.34     13.31 o 
   1   9   2       13.11        3.70      6.66 o 
   2   9   2      310.62      288.45     12.57 o 
   3   9   2       36.81       28.11      5.92 o 
   4   9   2       52.75       38.46     14.05 o 
   5   9   2       78.53       67.31     11.09 o 
   6   9   2        5.36        5.92      7.40 o 
   7   9   2       52.19       41.42      9.62 o 
   8   9   2       68.55       65.09     14.79 o 
   9   9   2       89.57       71.00     13.31 o 
  10   9   2        2.00        2.22     12.57 o 
  11   9   2       13.43       34.76     13.31 o 
  12   9   2       40.67        6.66     25.15 o 
  13   9   2       18.95       59.17     29.58 o 
  14   9   2        0.10        0.00     63.61 o 
 -14  10   2      165.24       24.41     38.46 o 
 -13  10   2      320.35      299.55     42.90 o 
 -12  10   2      318.12      279.58     40.68 o 
 -11  10   2      211.32      178.25     18.49 o 
 -10  10   2        5.20       11.83     14.05 o 
  -9  10   2        2.54        6.66     11.83 o 
  -8  10   2      139.51      155.32     25.89 o 
  -7  10   2     2824.58     2974.02     87.28 o 
  -6  10   2     3121.85     3124.16     85.06 o 
  -5  10   2     1041.38     1082.81     36.98 o 
  -4  10   2      223.23      233.72     14.79 o 
  -3  10   2      780.91      789.92     22.19 o 
  -2  10   2     1234.84     1215.94     27.37 o 
  -1  10   2     2689.77     2452.58     56.21 o 
   0  10   2     4999.90     4872.62     88.75 o 
   1  10   2     5550.85     5340.80    126.48 o 
   2  10   2     1199.09     1170.82     30.32 o 
   3  10   2       11.56       14.79     11.09 o 
   4  10   2     1482.92     1479.24     57.69 o 
   5  10   2     2432.59     2384.54     60.65 o 
   6  10   2     1652.37     1715.92     47.34 o 
   7  10   2      524.54      532.53     25.89 o 
   8  10   2      558.51      573.21     28.85 o 
   9  10   2        6.65       20.71     12.57 o 
  10  10   2        3.99        5.18     12.57 o 
  11  10   2       43.22       50.29     15.53 o 
  12  10   2      836.31      775.12     57.69 o 
  13  10   2      498.44      512.56     50.29 o 
  14  10   2      280.03      314.34     85.06 o 
 -13  11   2        0.28        0.00     34.02 o 
 -12  11   2        2.11        3.70     35.50 o 
 -11  11   2        0.61       13.31     24.41 o 
 -10  11   2        6.72        2.22     14.05 o 
  -9  11   2       47.26       51.03     15.53 o 
  -8  11   2       22.04       47.34     17.01 o 
  -7  11   2       11.35        1.48     12.57 o 
  -6  11   2       22.56       32.54     14.79 o 
  -5  11   2        6.74        3.70     11.83 o 
  -4  11   2       36.55       56.95     11.09 o 
  -3  11   2        2.80        0.00     13.31 o 
  -2  11   2       34.90       35.50      7.40 o 
  -1  11   2      135.97      125.00     10.35 o 
   0  11   2      133.08       91.71      9.62 o 
   1  11   2       55.48       58.43     10.35 o 
   2  11   2       75.43       66.57     12.57 o 
   3  11   2       15.36        0.00     12.57 o 
   4  11   2       17.46       48.08     17.75 o 
   5  11   2        4.26        0.00     17.01 o 
   6  11   2        6.87       17.75     11.09 o 
   7  11   2       45.45       55.47     14.79 o 
   8  11   2       53.50       34.76     18.49 o 
   9  11   2        2.38        2.96     12.57 o 
  10  11   2        1.71        0.74     14.05 o 
  11  11   2        4.28        8.14     22.19 o 
  12  11   2        4.75       17.75     28.11 o 
  13  11   2        9.73       17.01     30.32 o 
 -13  12   2       57.67       71.74     45.12 o 
 -12  12   2      682.95      760.33     62.13 o 
 -11  12   2        0.33       16.27     28.85 o 
 -10  12   2       31.66       45.86     30.32 o 
  -9  12   2       76.29      111.68     18.49 o 
  -8  12   2       84.41      107.98     24.41 o 
  -7  12   2        1.09        3.70     14.05 o 
  -6  12   2     4623.30     4520.56    119.08 o 
  -5  12   2      165.68      138.31     14.79 o 
  -4  12   2      309.41      318.78     17.75 o 
  -3  12   2      329.57      321.00     16.27 o 
  -2  12   2      941.86      921.57     28.11 o 
  -1  12   2        4.61        0.74      8.14 o 
   0  12   2     1573.29     1464.45     38.46 o 
   1  12   2       10.59       24.41     14.79 o 
   2  12   2       43.08       48.81     17.01 o 
   3  12   2     1087.43     1076.15     50.29 o 
   4  12   2      294.69      349.10     29.58 o 
   5  12   2       99.28       47.34     19.23 o 
   6  12   2     2280.71     2190.76     83.58 o 
   7  12   2       14.64       13.31     25.89 o 
   8  12   2      569.58      618.32     42.90 o 
   9  12   2      224.25      219.67     22.93 o 
  10  12   2        3.48       17.75     15.53 o 
  11  12   2       11.73       44.38     30.32 o 
  12  12   2      802.17      846.87     85.80 o 
  13  12   2       47.23       58.43     42.90 o 
 -12  13   2       34.66       11.83     39.94 o 
 -11  13   2       53.69       47.34     38.46 o 
 -10  13   2        0.45        0.00     32.54 o 
  -9  13   2        6.04        8.88     19.23 o 
  -8  13   2        0.01        2.96     17.75 o 
  -7  13   2       77.40       77.66     18.49 o 
  -6  13   2       31.59       29.58     14.79 o 
  -5  13   2        1.72        2.96     11.09 o 
  -4  13   2        1.49       49.55     14.79 o 
  -3  13   2        4.42       56.21     26.63 o 
  -2  13   2        8.34       14.05     10.35 o 
  -1  13   2        4.60       17.75     18.49 o 
   0  13   2        8.84        0.00     14.05 o 
   1  13   2        0.90        0.74     15.53 o 
   2  13   2        5.74        7.40     15.53 o 
   3  13   2        3.78        0.00     26.63 o 
   4  13   2       25.17       71.74     22.93 o 
   5  13   2        3.20        0.00     17.01 o 
   6  13   2       19.97        5.92     22.93 o 
   7  13   2        6.37       39.20     28.85 o 
   8  13   2       19.90        0.00     28.85 o 
   9  13   2       51.22       47.34     29.58 o 
  10  13   2        0.68       10.35     32.54 o 
  11  13   2        5.25        0.00     35.50 o 
  12  13   2       32.63       56.21     45.12 o 
 -11  14   2       85.73      104.29     52.51 o 
 -10  14   2      641.17      605.75     64.35 o 
  -9  14   2        0.03        0.00     28.85 o 
  -8  14   2      349.90      463.74     36.98 o 
  -7  14   2      108.60       98.37     25.15 o 
  -6  14   2       19.64       16.27     14.05 o 
  -5  14   2       16.67       15.53     12.57 o 
  -4  14   2     1048.73     1057.66     39.94 o 
  -3  14   2       36.11       33.28     22.19 o 
  -2  14   2     1167.50     1181.91     51.77 o 
  -1  14   2      646.40      614.63     39.20 o 
   0  14   2      404.48      380.17     26.63 o 
   1  14   2     1056.01     1099.82     49.55 o 
   2  14   2     1330.29     1400.84     61.39 o 
   3  14   2       92.40       45.12     22.93 o 
   4  14   2      878.45      870.53     46.60 o 
   5  14   2      122.20      121.30     25.89 o 
   6  14   2       31.90       26.63     24.41 o 
   7  14   2       11.53       31.06     26.63 o 
   8  14   2      464.09      557.67     48.08 o 
   9  14   2        5.26       11.09     31.06 o 
  10  14   2      371.49     1092.42    140.53 o 
  11  14   2       35.17      102.81     48.08 o 
 -10  15   2        6.47        4.44     39.20 o 
  -9  15   2        6.98       25.15     33.28 o 
  -8  15   2       28.42       36.24     36.98 o 
  -7  15   2        7.62        9.62     19.23 o 
  -6  15   2        4.86       11.09     14.05 o 
  -5  15   2        0.02        8.14     21.45 o 
  -4  15   2       38.94       61.39     24.41 o 
  -3  15   2        0.18        0.00     22.19 o 
  -2  15   2       38.87       46.60     28.11 o 
  -1  15   2        0.12        0.00     18.49 o 
   0  15   2       30.80        6.66     17.75 o 
   1  15   2        0.01        0.74     17.75 o 
   2  15   2       11.70      109.46     27.37 o 
   3  15   2       14.59       30.32     24.41 o 
   4  15   2        6.52       31.06     22.19 o 
   5  15   2       10.19        2.22     21.45 o 
   6  15   2        9.97       17.01     23.67 o 
   7  15   2       21.00        0.00     23.67 o 
   8  15   2        2.92        0.00     41.42 o 
   9  15   2       57.80       58.43     51.03 o 
  10  15   2       16.16        0.00     68.05 o 
  -9  16   2      210.98      219.67     45.86 o 
  -8  16   2      257.02      240.38     45.12 o 
  -7  16   2       11.69       24.41     36.98 o 
  -6  16   2       18.92        0.00     26.63 o 
  -5  16   2      151.58      124.26     29.58 o 
  -4  16   2      338.19      275.88     36.24 o 
  -3  16   2      634.39      660.48     45.12 o 
  -2  16   2      276.73      281.06     39.94 o 
  -1  16   2        5.69        8.88     21.45 o 
   0  16   2      347.99      287.71     28.85 o 
   1  16   2       38.38        8.14     20.71 o 
   2  16   2      484.04      557.67     44.38 o 
   3  16   2      443.02      434.90     39.94 o 
   4  16   2      144.65      108.72     28.11 o 
   5  16   2       43.57       34.76     24.41 o 
   6  16   2        5.00       15.53     25.15 o 
   7  16   2        1.40        0.00     36.24 o 
   8  16   2      247.98      144.23     55.47 o 
   9  16   2      332.39      427.50     79.88 o 
  -8  17   2       13.10        0.00     49.55 o 
  -7  17   2        1.17       14.79     39.94 o 
  -6  17   2        3.66       18.49     37.72 o 
  -5  17   2        0.71        3.70     29.58 o 
  -4  17   2       56.09        6.66     24.41 o 
  -3  17   2        0.01        0.00     33.28 o 
  -2  17   2       35.41        0.00     28.11 o 
  -1  17   2        2.23       27.37     27.37 o 
   0  17   2       50.46       23.67     21.45 o 
   1  17   2        2.89        8.14     24.41 o 
   2  17   2        5.59       51.77     30.32 o 
   3  17   2       11.37       34.76     34.76 o 
   4  17   2        0.38        0.00     24.41 o 
   5  17   2        2.64        6.66     30.32 o 
   6  17   2        7.13       13.31     36.98 o 
   7  17   2        0.17       13.31     43.64 o 
  -6  18   2      268.79      399.40     79.88 o 
  -5  18   2      285.99      213.01     44.38 o 
  -4  18   2        0.49        0.00     30.32 o 
  -3  18   2      308.61      471.88     57.69 o 
  -2  18   2        3.58       41.42     31.80 o 
  -1  18   2      108.35      128.69     31.80 o 
   0  18   2      157.69      182.69     40.68 o 
   1  18   2       31.70       51.03     27.37 o 
   2  18   2       34.19        6.66     42.90 o 
   3  18   2      506.90      603.53     59.17 o 
   4  18   2        9.68       28.85     33.28 o 
   5  18   2      162.71      191.56     42.90 o 
  -2  19   2       11.37        5.92     48.08 o 
  -1  19   2        0.03       25.15     34.76 o 
   0  19   2        5.63       44.38     35.50 o 
   1  19   2        6.57        2.22     33.28 o 
   2  19   2       21.76       31.80     74.70 o 
 -15   0   3      155.88      139.79     48.08 o 
 -13   0   3      108.69      125.00     56.21 o 
 -11   0   3      129.53       90.23     22.19 o 
  -9   0   3        1.08       74.70     23.67 o 
  -7   0   3      122.78      131.65     10.35 o 
  -5   0   3       69.50       72.48      6.66 o 
  -3   0   3      187.54      215.23      9.62 o 
  -1   0   3      181.67      156.06      7.40 o 
   1   0   3      499.74      499.98     14.79 o 
   3   0   3     1530.85     1686.34     45.12 o 
   5   0   3     2051.10     2176.70     58.43 o 
   7   0   3      190.96      203.40     12.57 o 
   9   0   3      183.64      173.81     17.01 o 
  11   0   3        0.36        3.70     14.79 o 
  13   0   3        2.24        0.00     31.80 o 
  15   0   3        2.86       82.84     65.83 o 
 -16   1   3        3.73        2.22     28.11 o 
 -15   1   3        0.10        8.14     25.15 o 
 -14   1   3      305.69      292.89     33.28 o 
 -13   1   3      649.92      598.35     42.90 o 
 -12   1   3     1856.11     1883.81     72.48 o 
 -11   1   3      170.49      198.96     22.19 o 
 -10   1   3       32.15       28.85     11.09 o 
  -9   1   3     1734.41     1946.68     82.10 o 
  -8   1   3     4256.28     4378.56    108.72 o 
  -7   1   3     2623.57     2716.63     56.95 o 
  -6   1   3     3297.33     2840.88     53.99 o 
  -5   1   3       30.01       23.67      3.70 o 
  -4   1   3    13996.32    15108.98    287.71 o 
  -3   1   3     2628.49     2613.08     68.78 o 
  -2   1   3     1709.94     1607.20     42.16 o 
  -1   1   3     7703.72     7577.42    153.10 o 
   0   1   3     8800.35     9109.91    190.82 o 
   1   1   3     5502.31     5693.60    105.77 o 
   2   1   3      365.81      477.06     10.35 o 
   3   1   3     1229.20     1227.03     21.45 o 
   4   1   3     4783.12     4769.08     90.97 o 
   5   1   3        2.21       19.23      3.70 o 
   6   1   3    16283.88    16370.03    265.52 o 
   7   1   3     1054.80      965.21     20.71 o 
   8   1   3      778.35      792.87     21.45 o 
   9   1   3      313.73      262.57     18.49 o 
  10   1   3      142.68      133.87     13.31 o 
  11   1   3     1496.80     1309.13     43.64 o 
  12   1   3      676.46      565.81     26.63 o 
  13   1   3      712.08      582.08     31.80 o 
  14   1   3      127.78      159.76     25.89 o 
  15   1   3       50.83       39.94     44.38 o 
  16   1   3       78.42       78.40     49.55 o 
 -16   2   3       25.34       31.80     29.58 o 
 -15   2   3        8.59        4.44     19.97 o 
 -14   2   3       10.22        0.00     26.63 o 
 -13   2   3       45.08        0.00     26.63 o 
 -12   2   3       16.82       34.02     16.27 o 
 -11   2   3       13.35       10.35     14.05 o 
 -10   2   3        5.06        0.00     11.83 o 
  -9   2   3        5.98        0.00     19.23 o 
  -8   2   3        0.14        1.48      5.18 o 
  -7   2   3        3.03       10.35      5.18 o 
  -6   2   3       77.36       84.32      5.18 o 
  -5   2   3       39.32       69.52     15.53 o 
  -4   2   3       46.35       75.44     14.05 o 
  -3   2   3      122.51      126.48      5.92 o 
  -2   2   3      331.40      342.44      9.62 o 
  -1   2   3      326.45      325.43      9.62 o 
   0   2   3      296.76      292.89      9.62 o 
   1   2   3        0.08        5.18      2.22 o 
   2   2   3      400.02      427.50      8.88 o 
   3   2   3     1651.27     1733.67     32.54 o 
   4   2   3      307.33      289.19     19.23 o 
   5   2   3      355.58      377.21     18.49 o 
   6   2   3        1.16        1.48      3.70 o 
   7   2   3        5.52        6.66      5.18 o 
   8   2   3       49.81       47.34      7.40 o 
   9   2   3        2.58        0.00     11.09 o 
  10   2   3        2.17       10.35      9.62 o 
  11   2   3      221.22      198.22     16.27 o 
  12   2   3      307.97      284.01     19.23 o 
  13   2   3       67.95        0.00     24.41 o 
  14   2   3        9.91       34.76     45.86 o 
  15   2   3       31.05       50.29     45.12 o 
  16   2   3        0.11        0.00     45.12 o 
 -16   3   3      971.71     1036.21     57.69 o 
 -15   3   3       80.61       62.13     23.67 o 
 -14   3   3      439.29      437.86     35.50 o 
 -13   3   3     1266.15     1116.09     56.21 o 
 -12   3   3       19.64        8.88     15.53 o 
 -11   3   3     2159.59     2089.43     76.18 o 
 -10   3   3     1173.96     1159.73     36.98 o 
  -9   3   3      683.71      726.31     24.41 o 
  -8   3   3     1190.71     1303.21     48.81 o 
  -7   3   3    11019.20    11204.52    226.32 o 
  -6   3   3      721.62      742.58     16.27 o 
  -5   3   3     3068.08     3093.84     60.65 o 
  -4   3   3     9566.31     9705.31    216.71 o 
  -3   3   3       40.99       36.98      4.44 o 
  -2   3   3     7288.70     6875.52    147.92 o 
  -1   3   3    27919.70    28877.77    489.63 o 
   0   3   3     2586.22     2820.18     59.91 o 
   1   3   3    26220.18    26010.26    477.06 o 
   2   3   3    13727.53    14194.81    229.28 o 
   3   3   3     5699.27     5963.56    105.03 o 
   4   3   3     3422.50     3232.14     59.91 o 
   5   3   3     2258.70     1934.11     38.46 o 
   6   3   3       20.01       36.98      5.92 o 
   7   3   3     2948.14     2728.46     56.21 o 
   8   3   3      577.48      531.79     23.67 o 
   9   3   3        4.15        0.00     11.09 o 
  10   3   3     3630.09     3508.02     77.66 o 
  11   3   3     1565.06     1391.23     45.12 o 
  12   3   3       86.30       71.74     13.31 o 
  13   3   3      732.65      671.58     42.90 o 
  14   3   3      270.46      181.95     51.77 o 
  15   3   3       14.46       83.58     48.08 o 
  16   3   3      292.97      154.58     73.96 o 
 -16   4   3       21.47        0.00     22.93 o 
 -15   4   3       20.90       27.37     20.71 o 
 -14   4   3        2.18       47.34     28.11 o 
 -13   4   3       21.21        0.00     24.41 o 
 -12   4   3       20.03        0.00     16.27 o 
 -11   4   3        2.37        2.22      8.88 o 
 -10   4   3      172.29      161.24     14.05 o 
  -9   4   3      161.58      142.75     12.57 o 
  -8   4   3       62.88       33.28     10.35 o 
  -7   4   3       15.86       17.75      6.66 o 
  -6   4   3        3.54        1.48      3.70 o 
  -5   4   3      107.79      199.70      8.88 o 
  -4   4   3       22.07       28.85      9.62 o 
  -3   4   3      113.99      130.91      5.92 o 
  -2   4   3      575.05      553.98     13.31 o 
  -1   4   3      410.46      420.10     10.35 o 
   0   4   3      253.98      251.47      8.14 o 
   1   4   3      147.01      154.58      5.92 o 
   2   4   3       70.82       67.31      4.44 o 
   3   4   3      118.62      118.34      5.18 o 
   4   4   3      114.97      117.60     13.31 o 
   5   4   3        9.51       13.31      6.66 o 
   6   4   3       16.04       27.37      5.92 o 
   7   4   3        9.29        7.40      5.92 o 
   8   4   3      150.26      170.85     11.09 o 
   9   4   3        3.98        0.00      9.62 o 
  10   4   3      109.63      103.55     11.09 o 
  11   4   3       22.77       25.89     11.09 o 
  12   4   3        1.17       22.93     18.49 o 
  13   4   3        2.03        0.00     32.54 o 
  14   4   3        1.28       71.00     66.57 o 
  15   4   3       38.25        8.88     53.25 o 
 -16   5   3      210.39      211.53     39.94 o 
 -15   5   3      949.41     1064.31     68.78 o 
 -14   5   3       76.92       88.75     25.89 o 
 -13   5   3       16.69       13.31     24.41 o 
 -12   5   3       17.92        8.14     13.31 o 
 -11   5   3      824.97      820.98     31.06 o 
 -10   5   3     2281.90     2116.80     57.69 o 
  -9   5   3    12265.54    12576.52    324.69 o 
  -8   5   3     1633.07     1661.93     53.99 o 
  -7   5   3      670.38      676.01     22.19 o 
  -6   5   3      246.44      223.37      9.62 o 
  -5   5   3     3538.15     3567.93     71.00 o 
  -4   5   3     1356.03     1379.39     31.80 o 
  -3   5   3    18540.88    17716.88    323.95 o 
  -2   5   3     2111.97     1907.48     38.46 o 
  -1   5   3    13070.98    14119.37    261.83 o 
   0   5   3      969.44     1138.28     27.37 o 
   1   5   3     1649.27     1522.88     49.55 o 
   2   5   3     9751.96    10058.11    162.72 o 
   3   5   3    14747.43    14562.40    217.45 o 
   4   5   3     3024.36     2959.96     51.03 o 
   5   5   3     2180.30     2151.56     39.20 o 
   6   5   3       43.96       36.98      6.66 o 
   7   5   3     1734.47     1720.36     38.46 o 
   8   5   3       48.77       51.03      9.62 o 
   9   5   3     5707.39     5656.62    139.79 o 
  10   5   3      488.10      438.60     18.49 o 
  11   5   3      367.46      341.70     31.80 o 
  12   5   3        0.77        0.00     25.15 o 
  13   5   3       99.89       21.45     28.85 o 
  14   5   3       27.88        1.48     62.87 o 
  15   5   3      422.55      290.67     75.44 o 
 -16   6   3       70.62       51.03     33.28 o 
 -15   6   3       12.23        2.96     26.63 o 
 -14   6   3        1.51        9.62     34.76 o 
 -13   6   3        1.33        0.00     22.19 o 
 -12   6   3        2.41        1.48     14.79 o 
 -11   6   3       24.27       19.23     11.09 o 
 -10   6   3       50.23       30.32     11.09 o 
  -9   6   3      152.64      159.76     14.79 o 
  -8   6   3       67.30       59.17     11.09 o 
  -7   6   3      150.07      150.14     11.83 o 
  -6   6   3       64.05       67.31      7.40 o 
  -5   6   3       17.37       38.46      5.92 o 
  -4   6   3       60.80       80.62      9.62 o 
  -3   6   3       80.03      156.80     14.79 o 
  -2   6   3      540.64      513.30     12.57 o 
  -1   6   3       20.31       28.11      5.18 o 
   0   6   3      529.10      596.13     14.79 o 
   1   6   3       35.11       39.20      5.92 o 
   2   6   3      520.31      527.35     12.57 o 
   3   6   3       23.20       17.01      5.18 o 
   4   6   3       94.96      105.03      6.66 o 
   5   6   3       28.45       33.28      7.40 o 
   6   6   3        8.18       18.49      5.92 o 
   7   6   3       49.11       53.25      7.40 o 
   8   6   3      420.73      382.38     17.01 o 
   9   6   3        0.30       24.41      8.14 o 
  10   6   3       36.25       39.94     15.53 o 
  11   6   3       24.14        2.96     14.79 o 
  12   6   3        3.48        0.00     26.63 o 
  13   6   3        0.56        0.00     42.16 o 
  14   6   3       58.41        0.00     68.05 o 
  15   6   3        0.19        0.00     53.99 o 
 -15   7   3      621.43      735.18     58.43 o 
 -14   7   3       16.73        2.96     34.02 o 
 -13   7   3      192.73      170.11     22.93 o 
 -12   7   3      162.77      138.31     20.71 o 
 -11   7   3      335.95      319.52     22.19 o 
 -10   7   3      181.07      211.53     19.23 o 
  -9   7   3     4189.98     4156.67    122.78 o 
  -8   7   3      241.41      215.97     19.97 o 
  -7   7   3      501.43      539.18     18.49 o 
  -6   7   3     1763.87     1690.03     40.68 o 
  -5   7   3     3543.98     3362.32     66.57 o 
  -4   7   3     1738.42     1696.69     34.02 o 
  -3   7   3     7348.83     6885.87    121.30 o 
  -2   7   3       68.18       55.47      5.18 o 
  -1   7   3     6636.58     6503.49    122.04 o 
   0   7   3     6927.35     7069.30    125.00 o 
   1   7   3     2484.62     2377.88     66.57 o 
   2   7   3     4402.49     4238.03     76.92 o 
   3   7   3     4159.02     3829.02     70.26 o 
   4   7   3      877.84      809.89     19.23 o 
   5   7   3     2165.83     2178.92     44.38 o 
   6   7   3     1033.37     1026.59     24.41 o 
   7   7   3     2477.25     2379.36     49.55 o 
   8   7   3       66.05       42.16      7.40 o 
   9   7   3     2304.83     2426.70     71.74 o 
  10   7   3      144.69      161.98     17.01 o 
  11   7   3      708.97      630.16     34.76 o 
  12   7   3      435.54      399.40     42.16 o 
  13   7   3      159.53       96.15     52.51 o 
  14   7   3        3.14       25.89     70.26 o 
  15   7   3      234.00      205.61     69.52 o 
 -15   8   3        2.97       16.27     27.37 o 
 -14   8   3        1.06       19.97     37.72 o 
 -13   8   3       19.33       72.48     26.63 o 
 -12   8   3       40.64       37.72     17.75 o 
 -11   8   3       11.22        8.14     11.09 o 
 -10   8   3       64.52       66.57     14.05 o 
  -9   8   3       27.47        8.14     11.09 o 
  -8   8   3      187.59      173.07     14.79 o 
  -7   8   3       17.17       12.57      8.88 o 
  -6   8   3        1.39       18.49      8.14 o 
  -5   8   3       14.29       11.83      8.88 o 
  -4   8   3       11.83        8.14      7.40 o 
  -3   8   3        2.25       15.53      5.92 o 
  -2   8   3      178.39      178.99      8.88 o 
  -1   8   3        1.52        1.48      5.18 o 
   0   8   3     1117.16     1209.28     25.89 o 
   1   8   3        9.12       10.35      5.92 o 
   2   8   3      160.70      161.98      8.88 o 
   3   8   3       11.11       13.31      5.92 o 
   4   8   3      235.16      213.01     11.09 o 
   5   8   3       48.02       51.77      9.62 o 
   6   8   3        3.06        1.48      6.66 o 
   7   8   3       95.24      102.81     11.09 o 
   8   8   3        6.28       18.49     12.57 o 
   9   8   3        8.20        0.74     11.09 o 
  10   8   3        4.43        2.96     12.57 o 
  11   8   3        0.03        3.70     13.31 o 
  12   8   3        0.66        0.00     19.23 o 
  13   8   3        8.07        2.22     45.86 o 
  14   8   3       31.49       36.24     65.09 o 
 -15   9   3       14.31       18.49     30.32 o 
 -14   9   3       59.61       14.79     34.76 o 
 -13   9   3      961.69     1059.14     67.31 o 
 -12   9   3        4.03       25.89     16.27 o 
 -11   9   3      657.85      663.44     27.37 o 
 -10   9   3       39.40       56.95     14.79 o 
  -9   9   3       17.33       23.67     11.83 o 
  -8   9   3      123.20      136.09     17.01 o 
  -7   9   3     4418.83     4441.42    104.29 o 
  -6   9   3        3.88       13.31     10.35 o 
  -5   9   3     2381.63     2376.40     59.91 o 
  -4   9   3     1716.63     1697.43     38.46 o 
  -3   9   3       12.02        7.40      5.92 o 
  -2   9   3      248.32      240.38     10.35 o 
  -1   9   3     3809.81     3346.05     80.62 o 
   0   9   3       66.62       84.32      8.14 o 
   1   9   3     7431.97     7486.44    160.50 o 
   2   9   3     1495.61     1443.00     31.06 o 
   3   9   3      204.63      184.91      9.62 o 
   4   9   3      378.84      337.27     15.53 o 
   5   9   3     2978.92     2827.57     63.61 o 
   6   9   3      173.44      149.40     12.57 o 
   7   9   3     1737.98     1774.35     54.73 o 
   8   9   3       11.74        0.74     13.31 o 
   9   9   3      745.53      698.94     26.63 o 
  10   9   3      405.69      460.78     25.15 o 
  11   9   3     1113.30     1170.82     42.16 o 
  12   9   3       14.87       27.37     42.90 o 
  13   9   3      250.07      278.10     67.31 o 
  14   9   3       89.67       70.26     73.96 o 
 -14  10   3        0.91        0.00     41.42 o 
 -13  10   3       31.32        0.74     27.37 o 
 -12  10   3       79.93       92.45     30.32 o 
 -11  10   3       35.56       53.25     14.79 o 
 -10  10   3        1.16        8.88     13.31 o 
  -9  10   3        0.13       10.35     11.83 o 
  -8  10   3        9.40       19.23     14.79 o 
  -7  10   3       17.91       36.24     12.57 o 
  -6  10   3        3.18       25.15     11.83 o 
  -5  10   3       19.17        8.14     11.83 o 
  -4  10   3       13.59       10.35     14.79 o 
  -3  10   3       34.34       43.64      8.88 o 
  -2  10   3      158.21      161.98      9.62 o 
  -1  10   3       44.77       45.12      7.40 o 
   0  10   3      162.21      163.46     10.35 o 
   1  10   3       10.13        0.00      8.14 o 
   2  10   3      392.55      373.51     15.53 o 
   3  10   3       30.56       17.75      8.88 o 
   4  10   3       24.46       16.27      8.14 o 
   5  10   3       63.03       55.47     14.79 o 
   6  10   3       10.91        3.70     17.01 o 
   7  10   3        0.46       11.09     10.35 o 
   8  10   3       43.85       22.19     17.01 o 
   9  10   3        9.49        4.44     11.09 o 
  10  10   3       10.00       14.79     14.05 o 
  11  10   3       32.18       39.94     15.53 o 
  12  10   3       24.25       36.24     49.55 o 
  13  10   3        9.88        0.00     43.64 o 
  14  10   3       11.28       31.80     66.57 o 
 -13  11   3       54.54        0.00     35.50 o 
 -12  11   3      628.81      622.02     54.73 o 
 -11  11   3        4.05       17.75     25.89 o 
 -10  11   3        5.06        0.74     14.79 o 
  -9  11   3       72.87       72.48     16.27 o 
  -8  11   3      139.99      158.28     19.23 o 
  -7  11   3       54.59       60.65     14.79 o 
  -6  11   3     2116.66     2211.47     65.09 o 
  -5  11   3       85.48      106.51     15.53 o 
  -4  11   3      698.87      693.02     28.11 o 
  -3  11   3      284.37      304.72     15.53 o 
  -2  11   3      120.15      124.26     10.35 o 
  -1  11   3       15.15       10.35      7.40 o 
   0  11   3     4926.10     4773.51    102.07 o 
   1  11   3       94.09       82.10     12.57 o 
   2  11   3      270.95      235.20     14.05 o 
   3  11   3       13.27       11.09     17.75 o 
   4  11   3      178.85      173.07     25.15 o 
   5  11   3      200.59      204.88     24.41 o 
   6  11   3     4062.65     3925.91    131.65 o 
   7  11   3      125.17      142.01     25.15 o 
   8  11   3      240.96      226.32     28.85 o 
   9  11   3        3.74        9.62     13.31 o 
  10  11   3       36.53       14.79     14.79 o 
  11  11   3      436.01      452.65     37.72 o 
  12  11   3      314.08      343.18     43.64 o 
  13  11   3       17.86       91.71     51.03 o 
 -13  12   3       12.56        5.18     38.46 o 
 -12  12   3       19.60        0.00     35.50 o 
 -11  12   3        0.11       32.54     28.11 o 
 -10  12   3        7.17        0.00     28.11 o 
  -9  12   3      120.24       82.10     17.75 o 
  -8  12   3       12.42        0.00     17.01 o 
  -7  12   3        4.82        0.00     14.79 o 
  -6  12   3       41.34       32.54     15.53 o 
  -5  12   3       91.16       88.01     15.53 o 
  -4  12   3        9.62       15.53     10.35 o 
  -3  12   3        0.21       13.31     15.53 o 
  -2  12   3        0.10        5.92      8.14 o 
  -1  12   3      115.67      101.33     11.83 o 
   0  12   3       78.88       76.18     11.09 o 
   1  12   3        0.23       20.71     11.83 o 
   2  12   3        1.45        1.48     12.57 o 
   3  12   3        5.34       14.79     21.45 o 
   4  12   3       23.68       28.11     18.49 o 
   5  12   3       93.48       88.75     20.71 o 
   6  12   3       19.59       52.51     25.15 o 
   7  12   3       30.43       12.57     25.89 o 
   8  12   3        2.17        3.70     28.11 o 
   9  12   3        6.03        0.00     26.63 o 
  10  12   3        6.22        0.00     30.32 o 
  11  12   3        2.50        9.62     28.11 o 
  12  12   3        9.79        0.00     37.72 o 
 -12  13   3      224.44      176.77     53.99 o 
 -11  13   3       70.70       65.83     37.72 o 
 -10  13   3      543.06      585.78     65.09 o 
  -9  13   3      432.27      433.42     47.34 o 
  -8  13   3      971.86     1014.02     45.86 o 
  -7  13   3      596.11      667.14     34.76 o 
  -6  13   3      660.92      747.02     30.32 o 
  -5  13   3       47.79       44.38     14.05 o 
  -4  13   3     1145.15     1123.48     36.24 o 
  -3  13   3     1243.81     1241.82     39.94 o 
  -2  13   3      930.19      950.41     34.02 o 
  -1  13   3      626.68      537.70     25.15 o 
   0  13   3     1980.94     1953.34     53.99 o 
   1  13   3     1185.31     1195.23     49.55 o 
   2  13   3      597.87      548.80     32.54 o 
   3  13   3      371.79      318.78     29.58 o 
   4  13   3     1426.01     1479.24     63.61 o 
   5  13   3        2.66       17.01     18.49 o 
   6  13   3      766.79      727.79     42.16 o 
   7  13   3       73.84       72.48     33.28 o 
   8  13   3      215.10      212.27     42.90 o 
   9  13   3      283.71      357.98     45.86 o 
  10  13   3      147.75       92.45     41.42 o 
  11  13   3      298.07      387.56     65.83 o 
  12  13   3       96.62       86.54     47.34 o 
 -11  14   3        1.50        0.00     39.94 o 
 -10  14   3        0.81       74.70     65.83 o 
  -9  14   3       35.98       40.68     31.06 o 
  -8  14   3        0.44        0.00     30.32 o 
  -7  14   3       18.85       21.45     19.23 o 
  -6  14   3        5.13       15.53     14.79 o 
  -5  14   3        3.37       11.83     12.57 o 
  -4  14   3        2.82       56.21     14.05 o 
  -3  14   3        4.38       31.80     17.01 o 
  -2  14   3        8.83       29.58     12.57 o 
  -1  14   3        6.48        5.18     18.49 o 
   0  14   3       25.53       26.63     17.01 o 
   1  14   3        9.22       17.75     18.49 o 
   2  14   3        0.40       10.35     18.49 o 
   3  14   3       33.61       17.75     22.19 o 
   4  14   3       22.90       72.48     39.94 o 
   5  14   3        2.62       44.38     22.19 o 
   6  14   3       10.96        4.44     22.93 o 
   7  14   3       24.57       13.31     28.11 o 
   8  14   3        1.00        0.00     30.32 o 
   9  14   3        0.08       27.37     31.80 o 
  10  14   3       19.17       48.81     63.61 o 
  11  14   3       18.05        0.00     42.16 o 
 -10  15   3      352.60      424.54     90.23 o 
  -9  15   3       79.22      136.83     38.46 o 
  -8  15   3      492.92      539.18     47.34 o 
  -7  15   3      107.64      142.01     40.68 o 
  -6  15   3        9.48        1.48     14.79 o 
  -5  15   3       62.45       62.13     15.53 o 
  -4  15   3      598.53      629.42     31.06 o 
  -3  15   3       89.78       68.78     27.37 o 
  -2  15   3     1081.76     1095.38     62.13 o 
  -1  15   3      144.51      167.15     26.63 o 
   0  15   3        7.21        5.18     17.01 o 
   1  15   3      302.41      287.71     28.85 o 
   2  15   3     1722.42     1696.69     76.92 o 
   3  15   3       75.90       53.99     25.89 o 
   4  15   3      545.21      549.54     39.20 o 
   5  15   3       37.28       41.42     23.67 o 
   6  15   3       46.93        0.00     31.06 o 
   7  15   3       74.15       49.55     36.98 o 
   8  15   3      230.19      217.45     61.39 o 
   9  15   3       20.33       13.31     42.16 o 
  10  15   3      610.73      624.24    107.98 o 
  -9  16   3       13.24       33.28     35.50 o 
  -8  16   3        2.75       20.71     34.02 o 
  -7  16   3        7.75       40.68     39.20 o 
  -6  16   3        1.90        0.00     25.89 o 
  -5  16   3        1.67       16.27     25.15 o 
  -4  16   3        0.18        0.00     23.67 o 
  -3  16   3        4.62       11.09     29.58 o 
  -2  16   3       57.97       78.40     29.58 o 
  -1  16   3        1.17        0.00     21.45 o 
   0  16   3       44.13       28.11     19.97 o 
   1  16   3      107.13       82.84     25.15 o 
   2  16   3        1.94       39.20     28.85 o 
   3  16   3       15.30        0.00     31.06 o 
   4  16   3       44.25       53.99     25.15 o 
   5  16   3        3.40       12.57     22.93 o 
   6  16   3        1.38       33.28     36.98 o 
   7  16   3       19.75       17.01     41.42 o 
   8  16   3        0.01       11.83     47.34 o 
  -7  17   3        1.85       36.98     40.68 o 
  -6  17   3      123.07      106.51     41.42 o 
  -5  17   3       86.22      100.59     35.50 o 
  -4  17   3       32.80       30.32     27.37 o 
  -3  17   3      991.69     1079.85     62.13 o 
  -2  17   3      189.80      214.49     40.68 o 
  -1  17   3       23.31       22.93     27.37 o 
   0  17   3      336.98      317.30     36.98 o 
   1  17   3       22.36       10.35     23.67 o 
   2  17   3      308.87      264.78     39.94 o 
   3  17   3      542.87      659.00     48.08 o 
   4  17   3       39.06       62.13     32.54 o 
   5  17   3       69.50       79.14     47.34 o 
   6  17   3       86.72       73.22     60.65 o 
   7  17   3       68.13      106.51     51.77 o 
  -5  18   3        4.48       54.73     36.24 o 
  -4  18   3       29.02       25.15     33.28 o 
  -3  18   3       30.37       17.75     37.72 o 
  -2  18   3       55.75       85.06     39.20 o 
  -1  18   3        9.12       31.06     27.37 o 
   0  18   3        4.42       31.80     32.54 o 
   1  18   3        3.22        2.96     25.15 o 
   2  18   3       31.35        0.00     42.16 o 
   3  18   3        2.64        4.44     38.46 o 
   4  18   3        0.00        0.00     31.06 o 
   5  18   3        0.61       24.41     43.64 o 
  -2  19   3        0.06        0.00     71.74 o 
  -1  19   3       45.47        0.00     42.90 o 
   0  19   3      316.60      218.93     63.61 o 
   1  19   3       29.19       68.78     53.99 o 
   2  19   3       61.04      144.97     59.17 o 
 -16   0   4        3.21        0.00     36.98 o 
 -14   0   4       12.73        0.00     62.13 o 
 -12   0   4     3577.15     3670.00    150.88 o 
 -10   0   4       19.40        0.00     12.57 o 
  -8   0   4      312.71      564.33     34.02 o 
  -6   0   4    15775.25    15508.38    387.56 o 
  -4   0   4     4175.33     5246.13    156.06 o 
  -2   0   4     2123.89     2148.60     63.61 o 
   0   0   4    33687.71    34866.48    925.27 o 
   2   0   4     3923.71     4318.65     96.89 o 
   4   0   4       19.83       28.11      8.88 o 
   6   0   4    14934.99    15086.05    365.37 o 
   8   0   4     1153.62     1388.27     51.03 o 
  10   0   4      127.11      134.61     22.19 o 
  12   0   4     1001.44      913.43     51.77 o 
  14   0   4       81.84      190.08     86.54 o 
  16   0   4       20.95        0.00     69.52 o 
 -16   1   4        1.10       42.90     31.06 o 
 -15   1   4       60.38       25.89     27.37 o 
 -14   1   4       33.59       56.21     27.37 o 
 -13   1   4        5.54        0.00     25.15 o 
 -12   1   4       16.08       96.15     24.41 o 
 -11   1   4       18.94       19.23     14.05 o 
 -10   1   4        0.46        0.74     11.83 o 
  -9   1   4       47.83       91.71     25.89 o 
  -8   1   4        5.85       13.31      7.40 o 
  -7   1   4       36.51       32.54      6.66 o 
  -6   1   4        2.01        6.66      3.70 o 
  -5   1   4        3.94        6.66      2.96 o 
  -4   1   4       55.80      102.07     11.09 o 
  -3   1   4       13.97       17.75      4.44 o 
  -2   1   4       50.92       48.08      2.96 o 
  -1   1   4      105.20      107.98      4.44 o 
   0   1   4        0.24        2.96      2.22 o 
   1   1   4        1.01        3.70      2.96 o 
   2   1   4      724.93      774.38     14.79 o 
   3   1   4     1280.39     1406.02     29.58 o 
   4   1   4        0.13        0.00      6.66 o 
   5   1   4      172.33      200.44      8.88 o 
   6   1   4        3.03        2.22      4.44 o 
   7   1   4      126.99      123.52      8.88 o 
   8   1   4       16.78        8.88      7.40 o 
   9   1   4        2.67        0.00     13.31 o 
  10   1   4       17.11        5.92     11.09 o 
  11   1   4       29.57       25.89     12.57 o 
  12   1   4        2.40       34.02     14.05 o 
  13   1   4        0.76        0.00     33.28 o 
  14   1   4        8.81       37.72     19.97 o 
  15   1   4        7.06       62.87     45.12 o 
  16   1   4       17.19        0.00     45.12 o 
 -16   2   4      238.39      258.87     42.90 o 
 -15   2   4        8.48       19.97     20.71 o 
 -14   2   4      332.60      337.27     35.50 o 
 -13   2   4     2210.21     2316.49     90.23 o 
 -12   2   4      764.01      811.36     41.42 o 
 -11   2   4      934.67      936.36     43.64 o 
 -10   2   4     1601.97     1596.10     61.39 o 
  -9   2   4      113.05      104.29     18.49 o 
  -8   2   4      846.33     1094.64     42.16 o 
  -7   2   4     3477.38     3614.53     99.11 o 
  -6   2   4     6740.78     7014.57    163.46 o 
  -5   2   4    16553.52    18060.07    411.23 o 
  -4   2   4     4004.14     3911.12     92.45 o 
  -3   2   4      797.09      749.24     23.67 o 
  -2   2   4     9479.23     9888.73    200.44 o 
  -1   2   4    14951.81    14414.48    263.31 o 
   0   2   4       26.70       64.35      5.18 o 
   1   2   4     5710.63     5686.95     99.85 o 
   2   2   4      683.95      570.25     13.31 o 
   3   2   4      479.96      488.89     12.57 o 
   4   2   4     1012.16      872.01     19.23 o 
   5   2   4     5408.92     5617.42     95.41 o 
   6   2   4      933.31      892.72     19.23 o 
   7   2   4     1897.96     1721.84     35.50 o 
   8   2   4     2478.05     2533.94     63.61 o 
   9   2   4      240.22      156.06     29.58 o 
  10   2   4      265.08      261.83     19.23 o 
  11   2   4      930.92      849.82     34.02 o 
  12   2   4       54.94       21.45     14.05 o 
  13   2   4     1065.45     1026.59     42.16 o 
  14   2   4       79.83      136.83     51.03 o 
  15   2   4       48.46       53.99     45.86 o 
  16   2   4      105.38       62.13     49.55 o 
 -16   3   4        5.35        6.66     22.93 o 
 -15   3   4       50.17       38.46     22.19 o 
 -14   3   4       66.42       60.65     23.67 o 
 -13   3   4        7.48       10.35     38.46 o 
 -12   3   4       57.89       55.47     18.49 o 
 -11   3   4       77.64       64.35     17.01 o 
 -10   3   4        0.10        5.92     12.57 o 
  -9   3   4        0.18        0.00     16.27 o 
  -8   3   4        1.49        0.00      8.88 o 
  -7   3   4      143.47      136.09      8.88 o 
  -6   3   4       77.28       79.88      6.66 o 
  -5   3   4       21.10      169.37     23.67 o 
  -4   3   4       95.06      120.56     10.35 o 
  -3   3   4      115.98      128.69      6.66 o 
  -2   3   4      135.70      131.65      5.18 o 
  -1   3   4      134.50      138.31      6.66 o 
   0   3   4      111.71      112.42      6.66 o 
   1   3   4      181.90      178.25      6.66 o 
   2   3   4      291.48      287.71      8.14 o 
   3   3   4       61.28       73.22      3.70 o 
   4   3   4      291.48      392.00     25.15 o 
   5   3   4      366.58      423.80     17.01 o 
   6   3   4       38.06       36.98      5.92 o 
   7   3   4       34.50       42.16      6.66 o 
   8   3   4       51.14       48.08      8.88 o 
   9   3   4       53.02       24.41     12.57 o 
  10   3   4      213.09      230.02     17.75 o 
  11   3   4       12.03       15.53     12.57 o 
  12   3   4       65.84       26.63     13.31 o 
  13   3   4        2.40       38.46     28.85 o 
  14   3   4       32.88       35.50     53.99 o 
  15   3   4        0.36       48.81     45.12 o 
 -16   4   4      271.66      206.35     32.54 o 
 -15   4   4      175.08      133.87     27.37 o 
 -14   4   4      692.83      714.47     44.38 o 
 -13   4   4      292.28      336.53     34.02 o 
 -12   4   4       24.68       22.19     17.75 o 
 -11   4   4     1050.00     1130.14     49.55 o 
 -10   4   4     2368.67     2334.24     82.84 o 
  -9   4   4     3828.60     4249.12    120.56 o 
  -8   4   4       17.50       36.98     14.05 o 
  -7   4   4     1736.47     1742.55     45.12 o 
  -6   4   4      469.07      441.55     16.27 o 
  -5   4   4     4262.30     4220.28     97.63 o 
  -4   4   4     7889.17     7915.42    161.98 o 
  -3   4   4     8813.56     8750.46    160.50 o 
  -2   4   4    14429.24    15029.10    292.15 o 
  -1   4   4     3824.59     4121.91     73.22 o 
   0   4   4     2021.74     2241.79     45.12 o 
   1   4   4    25345.20    26781.68    494.07 o 
   2   4   4     7005.20     6931.73    132.39 o 
   3   4   4    17785.42    17681.38    303.98 o 
   4   4   4     6121.61     6362.22    105.77 o 
   5   4   4     6051.16     6560.44    117.60 o 
   6   4   4      800.99      775.86     20.71 o 
   7   4   4      709.06      690.81     19.97 o 
   8   4   4     2670.25     2654.50     69.52 o 
   9   4   4     2985.32     2928.16    106.51 o 
  10   4   4      607.92      596.87     26.63 o 
  11   4   4     1414.35     1310.61     44.38 o 
  12   4   4        0.96        2.22     11.83 o 
  13   4   4      492.75      486.67     45.86 o 
  14   4   4      286.54      261.09     78.40 o 
  15   4   4      390.14      437.86     85.80 o 
 -16   5   4        8.43       49.55     31.06 o 
 -15   5   4        0.75       11.83     22.19 o 
 -14   5   4        9.77       13.31     25.15 o 
 -13   5   4       19.18        0.00     25.89 o 
 -12   5   4       26.79       31.80     19.23 o 
 -11   5   4       21.82       19.23     14.79 o 
 -10   5   4        3.96        2.96      8.14 o 
  -9   5   4      144.38      159.76     14.05 o 
  -8   5   4        1.53        4.44      8.14 o 
  -7   5   4      151.73      147.92     11.09 o 
  -6   5   4      331.55      343.18     14.79 o 
  -5   5   4        4.42       56.21     20.71 o 
  -4   5   4        8.08        4.44      6.66 o 
  -3   5   4        2.03       20.71      5.18 o 
  -2   5   4       92.92       95.41      5.92 o 
  -1   5   4        0.28        0.00      3.70 o 
   0   5   4      264.83      281.80      9.62 o 
   1   5   4       95.42      105.03      6.66 o 
   2   5   4      115.17      113.90      7.40 o 
   3   5   4      170.07      200.44      7.40 o 
   4   5   4      258.59      326.17     14.05 o 
   5   5   4        0.37        0.00      5.18 o 
   6   5   4       97.14      107.25      8.14 o 
   7   5   4        0.03        6.66      6.66 o 
   8   5   4       31.45       31.80      8.88 o 
   9   5   4       19.20       36.24     14.05 o 
  10   5   4      196.34      182.69     17.01 o 
  11   5   4       31.77       16.27     12.57 o 
  12   5   4        8.92        5.18     19.23 o 
  13   5   4       54.54      125.00     56.95 o 
  14   5   4       10.10        0.00     53.99 o 
  15   5   4       11.32       18.49     53.25 o 
 -16   6   4       19.29       30.32     39.20 o 
 -15   6   4      508.33      568.03     50.29 o 
 -14   6   4        1.12        0.00     32.54 o 
 -13   6   4        6.14        6.66     25.89 o 
 -12   6   4      180.73      258.13     28.85 o 
 -11   6   4      970.28     1008.84     35.50 o 
 -10   6   4        0.27        2.96     10.35 o 
  -9   6   4    10776.06    11424.93    293.63 o 
  -8   6   4      588.94      525.87     22.19 o 
  -7   6   4     4860.22     4898.51    114.64 o 
  -6   6   4      423.34      399.40     14.79 o 
  -5   6   4     3399.51     3242.50     63.61 o 
  -4   6   4       94.56       78.40      7.40 o 
  -3   6   4    18450.18    17439.53    316.56 o 
  -2   6   4       38.28       42.90      5.18 o 
  -1   6   4      249.19      340.23     14.05 o 
   0   6   4     1543.35     1655.27     33.28 o 
   1   6   4     6017.18     6371.10    115.38 o 
   2   6   4     1695.71     1800.98     35.50 o 
   3   6   4    17017.12    16368.55    305.46 o 
   4   6   4      177.40      223.37     11.83 o 
   5   6   4     1381.33     1333.54     32.54 o 
   6   6   4      528.27      499.24     15.53 o 
   7   6   4      271.94      284.01     12.57 o 
   8   6   4        5.73        0.00      8.88 o 
   9   6   4     6194.79     6575.23    170.11 o 
  10   6   4      104.78       70.26     13.31 o 
  11   6   4      199.81      136.83     25.89 o 
  12   6   4      218.82      136.09     32.54 o 
  13   6   4        7.61        0.00     44.38 o 
  14   6   4       41.42        0.00     61.39 o 
  15   6   4      584.52      601.31     91.71 o 
 -15   7   4       18.83        0.00     26.63 o 
 -14   7   4       17.02       20.71     36.98 o 
 -13   7   4        5.31        0.00     25.15 o 
 -12   7   4       30.66       25.89     17.01 o 
 -11   7   4        0.61        3.70     12.57 o 
 -10   7   4      112.35       74.70     14.05 o 
  -9   7   4       57.71       46.60     12.57 o 
  -8   7   4        8.09        8.88      9.62 o 
  -7   7   4      151.52      137.57     11.09 o 
  -6   7   4      592.50      575.43     18.49 o 
  -5   7   4       14.90       30.32      9.62 o 
  -4   7   4      129.80      114.64     11.09 o 
  -3   7   4        5.09       14.79      5.92 o 
  -2   7   4       75.99       81.36      6.66 o 
  -1   7   4        3.31        0.00      4.44 o 
   0   7   4      821.00      891.98     20.71 o 
   1   7   4       14.32       13.31      5.18 o 
   2   7   4      101.77      114.64      7.40 o 
   3   7   4       82.53       79.88      8.88 o 
   4   7   4      134.60      132.39     11.83 o 
   5   7   4      185.39      138.31     11.09 o 
   6   7   4      142.52      151.62     10.35 o 
   7   7   4       10.36        8.88      6.66 o 
   8   7   4        3.48        0.00      8.88 o 
   9   7   4        6.26       14.79      8.88 o 
  10   7   4       67.93       65.83     15.53 o 
  11   7   4        0.82       15.53     15.53 o 
  12   7   4        0.18       43.64     22.93 o 
  13   7   4        4.02       13.31     45.86 o 
  14   7   4        0.18        0.00     68.78 o 
 -15   8   4       19.51       26.63     28.85 o 
 -14   8   4      227.11      232.98     44.38 o 
 -13   8   4      910.85      891.98     58.43 o 
 -12   8   4       83.06       48.08     17.01 o 
 -11   8   4      822.13      814.32     29.58 o 
 -10   8   4      520.48      525.87     24.41 o 
  -9   8   4       37.88       41.42     13.31 o 
  -8   8   4      981.97      855.00     32.54 o 
  -7   8   4     2315.29     2289.87     58.43 o 
  -6   8   4     1139.44     1140.50     31.06 o 
  -5   8   4     2425.51     2405.99     54.73 o 
  -4   8   4      843.32      823.94     22.19 o 
  -3   8   4     1690.05     1650.09     36.24 o 
  -2   8   4     4191.25     4223.98     82.84 o 
  -1   8   4     5620.98     5408.85    107.98 o 
   0   8   4     1175.03     1171.56     25.89 o 
   1   8   4     4746.97     4544.97    107.98 o 
   2   8   4      312.67      260.35     10.35 o 
   3   8   4     2956.04     2878.61     55.47 o 
   4   8   4      700.11      676.75     18.49 o 
   5   8   4     2212.56     2162.65     51.03 o 
   6   8   4      972.74      899.38     24.41 o 
   7   8   4     1758.69     1803.94     46.60 o 
   8   8   4      980.15      994.05     35.50 o 
   9   8   4      578.52      613.15     25.89 o 
  10   8   4       17.74       23.67     14.79 o 
  11   8   4      140.53      144.23     20.71 o 
  12   8   4       13.33       49.55     45.86 o 
  13   8   4      739.71      752.19     88.01 o 
  14   8   4       62.01        0.00     69.52 o 
 -15   9   4       30.51       23.67     45.86 o 
 -14   9   4       56.00       63.61     37.72 o 
 -13   9   4        3.89        8.88     24.41 o 
 -12   9   4        7.93        5.92     17.75 o 
 -11   9   4        0.03       10.35     11.83 o 
 -10   9   4       24.73       27.37     12.57 o 
  -9   9   4       19.02       20.71     11.83 o 
  -8   9   4       83.11       95.41     14.79 o 
  -7   9   4        2.73        6.66      9.62 o 
  -6   9   4      150.99      144.23     14.79 o 
  -5   9   4        0.59        1.48      9.62 o 
  -4   9   4       50.09       59.91      8.88 o 
  -3   9   4        2.44       14.05      7.40 o 
  -2   9   4       34.91       45.86      6.66 o 
  -1   9   4       90.68       71.00      8.88 o 
   0   9   4      180.45      199.70     11.09 o 
   1   9   4      121.75      119.08      9.62 o 
   2   9   4      382.59      372.77     13.31 o 
   3   9   4      155.53      141.27      9.62 o 
   4   9   4       38.81       51.03      9.62 o 
   5   9   4      147.58      127.95     16.27 o 
   6   9   4      146.15      133.87     13.31 o 
   7   9   4       33.24       22.93      8.14 o 
   8   9   4        0.22        2.22     13.31 o 
   9   9   4        2.69        3.70     12.57 o 
  10   9   4        2.92        8.14     13.31 o 
  11   9   4        3.59       32.54     17.75 o 
  12   9   4      119.19      102.81     51.03 o 
  13   9   4        0.30       96.89     53.25 o 
  14   9   4        1.47      232.24     88.75 o 
 -14  10   4       72.25       19.97     38.46 o 
 -13  10   4      899.46      790.65     58.43 o 
 -12  10   4      600.80      549.54     46.60 o 
 -11  10   4      521.36      521.43     25.15 o 
 -10  10   4       12.25       13.31     14.05 o 
  -9  10   4      529.47      536.23     26.63 o 
  -8  10   4      444.30      438.60     30.32 o 
  -7  10   4      527.63      517.00     25.15 o 
  -6  10   4     2607.23     2718.11     76.18 o 
  -5  10   4     1654.13     1687.08     51.77 o 
  -4  10   4       27.98       31.06      9.62 o 
  -3  10   4        8.40        6.66      8.88 o 
  -2  10   4      718.53      655.30     18.49 o 
  -1  10   4     4482.89     4323.82     87.28 o 
   0  10   4      646.62      632.38     19.23 o 
   1  10   4      133.00      114.64     16.27 o 
   2  10   4       15.86       22.93      7.40 o 
   3  10   4       53.53       36.24      8.88 o 
   4  10   4       32.57       16.27     10.35 o 
   5  10   4      488.67      482.23     19.97 o 
   6  10   4     1113.06     1189.31     53.25 o 
   7  10   4     1051.43     1190.05     53.25 o 
   8  10   4      456.17      435.64     34.76 o 
   9  10   4        2.73        8.88     11.83 o 
  10  10   4       12.10       24.41     16.27 o 
  11  10   4       77.65       88.75     18.49 o 
  12  10   4       71.93      120.56     49.55 o 
  13  10   4      488.57      423.06     73.22 o 
 -13  11   4        3.30        0.00     36.98 o 
 -12  11   4        1.22       11.83     31.06 o 
 -11  11   4       46.59       37.72     28.11 o 
 -10  11   4       18.47       17.01     16.27 o 
  -9  11   4        0.86        8.14     14.05 o 
  -8  11   4       12.94       16.27     16.27 o 
  -7  11   4      223.51      196.00     19.23 o 
  -6  11   4       22.70       40.68     15.53 o 
  -5  11   4        0.95        0.00     11.83 o 
  -4  11   4        9.58       34.02     11.83 o 
  -3  11   4        1.68        3.70     11.83 o 
  -2  11   4        2.84       12.57      7.40 o 
  -1  11   4       36.98       26.63      8.14 o 
   0  11   4       72.79       96.15     11.09 o 
   1  11   4       18.76       11.83     10.35 o 
   2  11   4       72.70       59.17     11.09 o 
   3  11   4        0.04        5.18     11.09 o 
   4  11   4        3.40        2.22     11.09 o 
   5  11   4       43.99       39.94     19.97 o 
   6  11   4        0.16        1.48     29.58 o 
   7  11   4       27.05       82.84     21.45 o 
   8  11   4        7.69        1.48     17.75 o 
   9  11   4        0.04        0.00     18.49 o 
  10  11   4        0.10        0.00     24.41 o 
  11  11   4        5.26       20.71     30.32 o 
  12  11   4        1.80        0.00     40.68 o 
  13  11   4        0.74       83.58     51.77 o 
 -13  12   4       37.89       68.78     42.90 o 
 -12  12   4      619.97      636.81     59.17 o 
 -11  12   4        8.76       43.64     31.80 o 
 -10  12   4        4.06       14.05     30.32 o 
  -9  12   4      108.35       79.88     17.75 o 
  -8  12   4      728.76      783.26     42.16 o 
  -7  12   4       60.35       94.67     18.49 o 
  -6  12   4     2003.36     2054.67     63.61 o 
  -5  12   4        1.52       14.79     13.31 o 
  -4  12   4        8.62       10.35     11.09 o 
  -3  12   4      333.20      333.57     19.97 o 
  -2  12   4      609.95      614.63     22.19 o 
  -1  12   4       77.72       70.26     10.35 o 
   0  12   4     3324.58     3319.42     74.70 o 
   1  12   4      245.87      244.81     17.75 o 
   2  12   4     1517.84     1518.44     44.38 o 
   3  12   4       42.03       43.64     11.83 o 
   4  12   4      209.92      182.69     25.15 o 
   5  12   4       52.55       17.01     21.45 o 
   6  12   4     2219.92     2303.92    110.20 o 
   7  12   4        0.23        0.00     25.15 o 
   8  12   4      146.93      125.74     35.50 o 
   9  12   4      138.52      165.68     34.76 o 
  10  12   4      121.94      117.60     39.94 o 
  11  12   4       79.53       51.77     50.29 o 
 -12  13   4       13.71        2.22     39.94 o 
 -11  13   4       16.20       33.28     42.16 o 
 -10  13   4        3.58        9.62     33.28 o 
  -9  13   4       37.19       59.91     31.80 o 
  -8  13   4       38.31       25.89     19.97 o 
  -7  13   4       38.79       29.58     18.49 o 
  -6  13   4        1.35        7.40     16.27 o 
  -5  13   4        8.96        3.70     12.57 o 
  -4  13   4        5.56       54.73     15.53 o 
  -3  13   4        0.81        9.62     17.01 o 
  -2  13   4        0.06       11.09      9.62 o 
  -1  13   4       13.43       11.83     11.09 o 
   0  13   4        1.04        7.40     11.83 o 
   1  13   4        9.45        0.00     12.57 o 
   2  13   4        2.85       12.57     17.01 o 
   3  13   4       30.70        9.62     22.19 o 
   4  13   4        3.05       24.41     18.49 o 
   5  13   4       17.74       39.94     25.89 o 
   6  13   4       47.05        0.00     35.50 o 
   7  13   4        4.34        0.74     26.63 o 
   8  13   4        5.87        0.00     28.11 o 
   9  13   4       16.77        2.22     27.37 o 
  10  13   4       14.42       11.09     35.50 o 
 -11  14   4       64.72       48.81     45.86 o 
 -10  14   4      743.20      453.39    131.65 o 
  -9  14   4        8.98       12.57     29.58 o 
  -8  14   4      422.00      384.60     54.73 o 
  -7  14   4      331.60      391.26     30.32 o 
  -6  14   4      218.47      221.89     20.71 o 
  -5  14   4      458.05      464.48     24.41 o 
  -4  14   4     1423.76     1478.50     45.12 o 
  -3  14   4       12.31        2.96     16.27 o 
  -2  14   4     1056.67     1136.80     35.50 o 
  -1  14   4      506.39      508.86     24.41 o 
   0  14   4       63.45       59.17     13.31 o 
   1  14   4        0.71       14.79     19.97 o 
   2  14   4     1434.89     1513.26     65.09 o 
   3  14   4        1.48        0.00     22.19 o 
   4  14   4      899.72      903.82     48.08 o 
   5  14   4      189.77      172.33     35.50 o 
   6  14   4       26.19        8.14     29.58 o 
   7  14   4       56.73       48.81     34.76 o 
   8  14   4      322.73      359.46     52.51 o 
   9  14   4       30.74        0.00     37.72 o 
  10  14   4      448.41      837.99    118.34 o 
 -10  15   4       29.92       88.75     74.70 o 
  -9  15   4        0.06        6.66     42.16 o 
  -8  15   4        5.11        5.92     31.06 o 
  -7  15   4       26.40       51.03     36.24 o 
  -6  15   4       50.89       30.32     19.97 o 
  -5  15   4        0.02       17.01     14.79 o 
  -4  15   4        4.70       60.65     15.53 o 
  -3  15   4        0.56       26.63     17.75 o 
  -2  15   4        5.93       42.90     17.01 o 
  -1  15   4        5.65        8.88     20.71 o 
   0  15   4       24.38        8.14     17.01 o 
   1  15   4       49.59       14.79     22.93 o 
   2  15   4        2.49       67.31     25.89 o 
   3  15   4       14.00       48.81     26.63 o 
   4  15   4        8.64       63.61     31.06 o 
   5  15   4        0.75        0.00     27.37 o 
   6  15   4        8.70       22.93     33.28 o 
   7  15   4        5.59       43.64     39.94 o 
   8  15   4       12.72       32.54     45.86 o 
   9  15   4       22.44        0.00     39.94 o 
  -9  16   4      256.28      243.34     48.08 o 
  -8  16   4       67.81      104.29     39.20 o 
  -7  16   4        7.43        0.00     42.90 o 
  -6  16   4      128.43       97.63     33.28 o 
  -5  16   4        9.89       11.83     25.15 o 
  -4  16   4      841.63      846.13     40.68 o 
  -3  16   4      547.37      650.13     46.60 o 
  -2  16   4      378.91      397.92     42.16 o 
  -1  16   4       60.89       48.08     25.15 o 
   0  16   4       20.97       32.54     20.71 o 
   1  16   4      110.46      117.60     27.37 o 
   2  16   4      731.51      744.80     51.03 o 
   3  16   4      950.97     1068.75     56.95 o 
   4  16   4      618.32      627.20     55.47 o 
   5  16   4       53.31       36.98     31.80 o 
   6  16   4        4.85        4.44     51.03 o 
   7  16   4        2.70        0.00     39.94 o 
   8  16   4      177.76      208.57     62.13 o 
  -7  17   4       12.76       35.50     38.46 o 
  -6  17   4        0.32       24.41     39.94 o 
  -5  17   4        5.07        0.00     29.58 o 
  -4  17   4        0.07        0.74     30.32 o 
  -3  17   4        0.13       26.63     34.02 o 
  -2  17   4        6.58       42.16     34.02 o 
  -1  17   4        0.01       18.49     25.15 o 
   0  17   4       24.11       19.97     25.15 o 
   1  17   4        3.55        0.00     22.93 o 
   2  17   4       60.60       45.86     30.32 o 
   3  17   4        9.25       38.46     31.80 o 
   4  17   4        0.79        0.00     40.68 o 
   5  17   4        2.06       55.47     44.38 o 
   6  17   4       10.64       88.01     65.09 o 
   7  17   4        0.85        5.92     45.86 o 
  -5  18   4       43.43       51.77     37.72 o 
  -4  18   4        6.19        0.00     32.54 o 
  -3  18   4      237.70      275.88     49.55 o 
  -2  18   4        0.64       15.53     48.81 o 
  -1  18   4       18.13       16.27     26.63 o 
   0  18   4      359.35      362.41     40.68 o 
   1  18   4       80.94       70.26     35.50 o 
   2  18   4      112.92      134.61     49.55 o 
   3  18   4      113.16      104.29     56.21 o 
   4  18   4       10.31       76.92     52.51 o 
 -15   0   5        1.94       28.11     37.72 o 
 -13   0   5       91.66      119.82     51.03 o 
 -11   0   5       18.63       23.67     18.49 o 
  -9   0   5       20.57        0.00     21.45 o 
  -7   0   5       16.78       19.23      8.88 o 
  -5   0   5        0.17        1.48      4.44 o 
  -3   0   5      118.49      125.74      6.66 o 
  -1   0   5        3.98        4.44      4.44 o 
   1   0   5        0.99        1.48      3.70 o 
   3   0   5      599.14      689.33     22.93 o 
   5   0   5      263.27      279.58     16.27 o 
   7   0   5       60.78       60.65     12.57 o 
   9   0   5        0.42       13.31     24.41 o 
  11   0   5       17.24       28.11     19.97 o 
  13   0   5      288.97      249.25     38.46 o 
  15   0   5        1.03        0.00     52.51 o 
 -16   1   5       14.90       58.43     32.54 o 
 -15   1   5      214.79      238.16     39.20 o 
 -14   1   5      712.81      710.78     46.60 o 
 -13   1   5      697.69      602.79     43.64 o 
 -12   1   5     2149.20     2050.97     78.40 o 
 -11   1   5      115.14      118.34     19.97 o 
 -10   1   5      704.52      792.87     38.46 o 
  -9   1   5      139.35      201.92     25.89 o 
  -8   1   5     2001.15     2135.29     63.61 o 
  -7   1   5     4287.36     4499.12     99.11 o 
  -6   1   5     6090.40     5300.12    104.29 o 
  -5   1   5     1225.05     1139.76     31.06 o 
  -4   1   5      285.71      255.91     11.83 o 
  -3   1   5       27.21        8.88      2.96 o 
  -2   1   5     1619.98     1447.44     29.58 o 
  -1   1   5     8016.60     7930.96    150.14 o 
   0   1   5    19774.73    19870.66    349.10 o 
   1   1   5     4206.17     4340.10     73.96 o 
   2   1   5      564.93      478.53     12.57 o 
   3   1   5      924.14      979.26     22.19 o 
   4   1   5     2205.70     2360.13     48.08 o 
   5   1   5     4342.58     4622.63     89.49 o 
   6   1   5     3558.07     3287.62     65.83 o 
   7   1   5     2235.74     2346.82     53.99 o 
   8   1   5      227.99      292.15     14.79 o 
   9   1   5       71.77      108.72     31.06 o 
  10   1   5      438.83      476.32     24.41 o 
  11   1   5        9.01       12.57     13.31 o 
  12   1   5     1410.81     1427.47     49.55 o 
  13   1   5      226.38      215.23     28.11 o 
  14   1   5       11.00       60.65     42.90 o 
  15   1   5       27.79       11.83     42.16 o 
 -16   2   5       17.88       32.54     31.06 o 
 -15   2   5        0.70        2.22     19.97 o 
 -14   2   5        2.52       15.53     22.93 o 
 -13   2   5       42.65       79.88     31.06 o 
 -12   2   5        5.03       20.71     15.53 o 
 -11   2   5       20.41       10.35     14.05 o 
 -10   2   5       10.80       24.41     12.57 o 
  -9   2   5       99.62       98.37     19.23 o 
  -8   2   5       16.61       29.58      9.62 o 
  -7   2   5        0.29        4.44      5.92 o 
  -6   2   5        1.44        2.96      4.44 o 
  -5   2   5        4.60        0.00    102.07 o 
  -4   2   5        7.46       14.79      5.92 o 
  -3   2   5      127.56      133.87      8.88 o 
  -2   2   5       33.39       42.16      3.70 o 
  -1   2   5       12.22        7.40      2.96 o 
   0   2   5        2.72        6.66      3.70 o 
   1   2   5       20.68       20.71      4.44 o 
   2   2   5      372.51      414.19     11.83 o 
   3   2   5        5.20        4.44      2.96 o 
   4   2   5      322.24      364.63     12.57 o 
   5   2   5      627.75      796.57     18.49 o 
   6   2   5      276.26      272.18     11.09 o 
   7   2   5        2.19        6.66      7.40 o 
   8   2   5      147.55      133.87     12.57 o 
   9   2   5       52.81       15.53     17.75 o 
  10   2   5       26.97        8.14     11.83 o 
  11   2   5       53.77       48.81     14.79 o 
  12   2   5        8.93       32.54     14.79 o 
  13   2   5       11.04        0.00     31.06 o 
  14   2   5       11.21       76.18     42.16 o 
  15   2   5        0.40        0.00     39.94 o 
 -16   3   5      313.65      259.61     34.02 o 
 -15   3   5       99.72       73.22     24.41 o 
 -14   3   5      200.80      167.89     29.58 o 
 -13   3   5     1200.21     1307.65     64.35 o 
 -12   3   5        4.64       10.35     15.53 o 
 -11   3   5      241.48      256.65     25.15 o 
 -10   3   5     3967.49     4197.35    136.09 o 
  -9   3   5       32.75       33.28     15.53 o 
  -8   3   5     3553.60     3668.52    106.51 o 
  -7   3   5     6531.42     6737.21    177.51 o 
  -6   3   5      539.86      559.89     17.75 o 
  -5   3   5     2989.70     2993.99     77.66 o 
  -4   3   5    14788.18    15011.35    339.49 o 
  -3   3   5     1817.15     1934.85     47.34 o 
  -2   3   5     6047.32     5800.11    109.46 o 
  -1   3   5    14981.44    15728.04    311.38 o 
   0   3   5     4013.17     4513.17     98.37 o 
   1   3   5     2146.39     2090.17     42.90 o 
   2   3   5     2024.35     1829.82     38.46 o 
   3   3   5       37.44       49.55      4.44 o 
   4   3   5     5380.67     5310.48     88.01 o 
   5   3   5     4591.79     4848.96     84.32 o 
   6   3   5      210.72      224.84     10.35 o 
   7   3   5     3868.77     3950.32     79.14 o 
   8   3   5     2102.22     2189.28     54.73 o 
   9   3   5       84.72       73.96     17.01 o 
  10   3   5     1605.73     1610.89     51.77 o 
  11   3   5      505.45      542.14     27.37 o 
  12   3   5      136.59      113.16     17.75 o 
  13   3   5      965.04      961.51     50.29 o 
  14   3   5      118.17      138.31     44.38 o 
  15   3   5       47.66        0.00     52.51 o 
 -16   4   5      106.01      110.20     28.85 o 
 -15   4   5       30.41       25.89     22.19 o 
 -14   4   5        5.61        0.74     22.93 o 
 -13   4   5        3.63       11.83     25.89 o 
 -12   4   5        1.71        0.00     14.05 o 
 -11   4   5        5.06       25.15     14.79 o 
 -10   4   5       45.33       28.11     14.05 o 
  -9   4   5      115.33      122.78     17.75 o 
  -8   4   5       89.82       74.70     14.79 o 
  -7   4   5       86.74       84.32      8.14 o 
  -6   4   5        5.10        4.44      4.44 o 
  -5   4   5        0.20        0.00     99.11 o 
  -4   4   5      114.08      147.92     10.35 o 
  -3   4   5        3.47       21.45      4.44 o 
  -2   4   5        2.22        1.48      3.70 o 
  -1   4   5        5.47        4.44      3.70 o 
   0   4   5        9.72       12.57      4.44 o 
   1   4   5       14.37       17.01      4.44 o 
   2   4   5      337.48      357.98     11.83 o 
   3   4   5      129.54      151.62      8.14 o 
   4   4   5      362.82      466.70     17.75 o 
   5   4   5        0.40        4.44      6.66 o 
   6   4   5        9.26       11.83      5.92 o 
   7   4   5        2.40       11.09      7.40 o 
   8   4   5      183.36      153.10     13.31 o 
   9   4   5      238.13      264.78     20.71 o 
  10   4   5        2.76        5.18     11.83 o 
  11   4   5        8.67        8.88     13.31 o 
  12   4   5      116.90      126.48     19.23 o 
  13   4   5        3.69        5.92     26.63 o 
  14   4   5       36.42       19.23     48.81 o 
  15   4   5       16.05       19.97     57.69 o 
 -16   5   5      439.80      451.17     48.81 o 
 -15   5   5     2070.78     2286.17     91.71 o 
 -14   5   5      152.89      146.44     33.28 o 
 -13   5   5        6.56       15.53     28.11 o 
 -12   5   5       28.00        0.74     17.01 o 
 -11   5   5      832.61      837.99     42.16 o 
 -10   5   5      264.85      249.99     20.71 o 
  -9   5   5     4149.65     5005.76    147.18 o 
  -8   5   5      104.91      101.33     11.83 o 
  -7   5   5     3367.25     3455.51     75.44 o 
  -6   5   5      182.85      166.41      9.62 o 
  -5   5   5     3253.77     3260.99     65.09 o 
  -4   5   5     3400.46     3445.89     63.61 o 
  -3   5   5    10000.70     9477.50    173.81 o 
  -2   5   5     1287.17     1235.91     28.85 o 
  -1   5   5     1150.38     1165.64     25.89 o 
   0   5   5      184.76      198.96      8.88 o 
   1   5   5     2227.93     2087.95     43.64 o 
   2   5   5       16.37       23.67      4.44 o 
   3   5   5    24532.65    24860.14    432.68 o 
   4   5   5      180.23      172.33      9.62 o 
   5   5   5     2323.47     2317.97     45.12 o 
   6   5   5        2.11        3.70      5.18 o 
   7   5   5     1233.27     1161.94     31.06 o 
   8   5   5      739.15      706.34     28.11 o 
   9   5   5     1307.93     1468.15     53.25 o 
  10   5   5      448.97      428.98     25.15 o 
  11   5   5      616.28      612.41     31.06 o 
  12   5   5        3.04       15.53     14.05 o 
  13   5   5      228.78      194.52     60.65 o 
  14   5   5      130.64       99.11     74.70 o 
  15   5   5      667.57      502.20     87.28 o 
 -15   6   5       49.50       76.92     31.06 o 
 -14   6   5       12.47        0.00     41.42 o 
 -13   6   5        8.05       13.31     21.45 o 
 -12   6   5        0.64        2.96     17.01 o 
 -11   6   5       10.47       14.05     15.53 o 
 -10   6   5       69.66       71.74     11.09 o 
  -9   6   5      135.69      122.04     13.31 o 
  -8   6   5      374.12      377.95     20.71 o 
  -7   6   5        0.86        5.18      6.66 o 
  -6   6   5      173.76      193.78     10.35 o 
  -5   6   5       55.52       59.17     10.35 o 
  -4   6   5      250.19      218.19     11.09 o 
  -3   6   5       27.70       55.47      8.14 o 
  -2   6   5       14.69       14.05      4.44 o 
  -1   6   5        4.59       11.83      5.18 o 
   0   6   5       14.74       13.31      4.44 o 
   1   6   5      343.24      298.07     11.83 o 
   2   6   5      356.67      310.64     11.09 o 
   3   6   5        4.49       18.49      6.66 o 
   4   6   5      253.35      248.51     12.57 o 
   5   6   5       32.88       47.34     14.05 o 
   6   6   5        2.38       11.09      6.66 o 
   7   6   5       13.49        8.88      7.40 o 
   8   6   5      210.86      223.37     14.79 o 
   9   6   5        1.90        7.40     11.09 o 
  10   6   5       25.11       28.85     14.05 o 
  11   6   5       12.22       14.79     14.05 o 
  12   6   5        4.74        6.66     20.71 o 
  13   6   5        8.47        8.88     44.38 o 
  14   6   5       18.97        0.00     67.31 o 
 -15   7   5      901.44      953.37     65.09 o 
 -14   7   5        4.36        0.00     42.16 o 
 -13   7   5       31.04       92.45     27.37 o 
 -12   7   5      306.25      202.66     31.06 o 
 -11   7   5      878.89      840.95     32.54 o 
 -10   7   5      530.61      504.42     22.93 o 
  -9   7   5     3106.87     3250.63     95.41 o 
  -8   7   5        0.72        9.62      8.88 o 
  -7   7   5     2974.75     3121.20     64.35 o 
  -6   7   5     6516.48     6392.54    122.04 o 
  -5   7   5     3684.79     3760.97     81.36 o 
  -4   7   5     2960.72     3042.80     66.57 o 
  -3   7   5     4307.87     4145.58     80.62 o 
  -2   7   5      508.70      509.60     14.79 o 
  -1   7   5     2458.29     2424.48     62.13 o 
   0   7   5      967.24      866.10     20.71 o 
   1   7   5     5857.50     6077.47    131.65 o 
   2   7   5      204.04      224.84      9.62 o 
   3   7   5     8842.01     8739.36    167.15 o 
   4   7   5      177.13      190.82     12.57 o 
   5   7   5     3236.30     3226.23     79.14 o 
   6   7   5     1938.91     1887.51     43.64 o 
   7   7   5     1321.03     1370.52     37.72 o 
   8   7   5      353.22      277.36     19.97 o 
   9   7   5      413.45      565.07     21.45 o 
  10   7   5      842.08      801.01     32.54 o 
  11   7   5      626.89      698.20     34.76 o 
  12   7   5      613.77      687.85     51.77 o 
  13   7   5      191.78      222.63     61.39 o 
  14   7   5        3.11      122.04     75.44 o 
 -15   8   5        1.55       19.97     28.85 o 
 -14   8   5       26.34      101.33     51.03 o 
 -13   8   5       21.18       12.57     23.67 o 
 -12   8   5        9.52        0.00     19.97 o 
 -11   8   5        3.86        9.62     12.57 o 
 -10   8   5        1.47        9.62     11.83 o 
  -9   8   5        0.31        0.00     11.09 o 
  -8   8   5      242.87      212.27     16.27 o 
  -7   8   5       27.29       44.38      8.88 o 
  -6   8   5      625.25      639.77     19.23 o 
  -5   8   5        0.75        2.96      9.62 o 
  -4   8   5      178.88      261.83     15.53 o 
  -3   8   5        0.08        6.66      8.88 o 
  -2   8   5       33.43       34.76      7.40 o 
  -1   8   5       31.48       33.28      6.66 o 
   0   8   5       37.63       22.19      5.92 o 
   1   8   5       58.90       42.16      8.14 o 
   2   8   5      286.42      265.52     11.09 o 
   3   8   5       22.10       22.93      6.66 o 
   4   8   5       10.56        8.14      8.14 o 
   5   8   5        8.92       14.79     16.27 o 
   6   8   5       16.79       21.45     11.09 o 
   7   8   5       59.35       54.73     12.57 o 
   8   8   5      164.89      153.84     14.79 o 
   9   8   5      136.36      107.98     13.31 o 
  10   8   5        2.58        5.92     14.05 o 
  11   8   5        0.51       13.31     16.27 o 
  12   8   5        2.32        0.00     40.68 o 
  13   8   5       10.30       30.32     45.12 o 
  14   8   5       31.25       60.65     76.92 o 
 -14   9   5       51.10       17.01     45.12 o 
 -13   9   5      976.26      945.24     62.13 o 
 -12   9   5       54.31       70.26     18.49 o 
 -11   9   5      240.90      267.74     19.23 o 
 -10   9   5      818.03      869.79     33.28 o 
  -9   9   5        7.45       32.54     12.57 o 
  -8   9   5      270.34      286.23     18.49 o 
  -7   9   5      977.12     1070.23     37.72 o 
  -6   9   5      224.38      218.19     17.01 o 
  -5   9   5     1761.61     1815.03     49.55 o 
  -4   9   5     2443.47     2304.66     58.43 o 
  -3   9   5       27.75       19.97      8.14 o 
  -2   9   5      348.54      324.69     13.31 o 
  -1   9   5     5370.20     5098.21    109.46 o 
   0   9   5      996.56     1036.21     25.15 o 
   1   9   5     3249.03     3280.96     85.06 o 
   2   9   5       46.85       35.50      7.40 o 
   3   9   5     2854.25     2755.83     54.73 o 
   4   9   5      136.72      104.29     14.05 o 
   5   9   5     2049.43     2062.80     62.13 o 
   6   9   5       32.46       28.11     12.57 o 
   7   9   5     1440.02     1443.74     47.34 o 
   8   9   5      463.08      465.96     23.67 o 
   9   9   5       33.91       50.29     25.89 o 
  10   9   5      339.85      325.43     26.63 o 
  11   9   5      590.23      579.86     31.80 o 
  12   9   5       65.22       82.84     46.60 o 
  13   9   5      190.77      137.57     53.25 o 
 -14  10   5        0.21        0.00     53.99 o 
 -13  10   5        7.86       11.83     25.89 o 
 -12  10   5       22.04       29.58     31.80 o 
 -11  10   5        5.97       11.83     14.79 o 
 -10  10   5        0.10        5.92     14.79 o 
  -9  10   5       62.87       45.86     14.79 o 
  -8  10   5      201.85      208.57     20.71 o 
  -7  10   5        0.08        8.14     11.83 o 
  -6  10   5       36.00       26.63     12.57 o 
  -5  10   5        9.41       11.83     12.57 o 
  -4  10   5      178.24      196.00     16.27 o 
  -3  10   5       18.58        6.66     11.09 o 
  -2  10   5        0.54        5.18      7.40 o 
  -1  10   5       46.50       45.86      9.62 o 
   0  10   5      207.69      212.27     11.83 o 
   1  10   5        2.49        9.62     10.35 o 
   2  10   5      105.55      107.98     11.09 o 
   3  10   5        1.66        1.48      7.40 o 
   4  10   5       81.91       71.74     11.83 o 
   5  10   5      150.35      145.71     19.97 o 
   6  10   5        5.87       21.45     12.57 o 
   7  10   5       22.12       12.57     11.83 o 
   8  10   5       36.57       39.20     20.71 o 
   9  10   5        0.12       14.79     24.41 o 
  10  10   5        3.72        0.00     31.06 o 
  11  10   5        9.12        0.00     27.37 o 
  12  10   5        4.01        0.00     40.68 o 
  13  10   5        2.90       21.45     47.34 o 
 -13  11   5      105.11      101.33     46.60 o 
 -12  11   5      708.87      727.05     59.91 o 
 -11  11   5      141.02      107.98     34.02 o 
 -10  11   5      108.01      115.38     19.23 o 
  -9  11   5      295.62      264.04     22.19 o 
  -8  11   5      244.59      239.64     25.15 o 
  -7  11   5       96.62       71.00     17.75 o 
  -6  11   5     3763.06     3770.59    102.07 o 
  -5  11   5      103.39       96.15     15.53 o 
  -4  11   5       13.17       21.45     11.83 o 
  -3  11   5      290.02      288.45     18.49 o 
  -2  11   5       66.18       79.88     11.09 o 
  -1  11   5      798.47      798.05     27.37 o 
   0  11   5     4892.42     5058.27    108.72 o 
   1  11   5      594.53      579.86     27.37 o 
   2  11   5      479.82      491.11     19.23 o 
   3  11   5       36.59       25.15     11.09 o 
   4  11   5      666.74      607.97     31.06 o 
   5  11   5      593.89      542.88     28.11 o 
   6  11   5     1730.62     1744.77     55.47 o 
   7  11   5       85.03       99.11     22.19 o 
   8  11   5        4.25       10.35     19.23 o 
   9  11   5       75.58       79.88     29.58 o 
  10  11   5        4.84       17.75     32.54 o 
  11  11   5       17.08       22.19     30.32 o 
  12  11   5      705.70      977.04    100.59 o 
 -12  12   5        6.82       28.85     39.20 o 
 -11  12   5        0.51       16.27     29.58 o 
 -10  12   5        0.08        9.62     31.80 o 
  -9  12   5       19.20       25.89     16.27 o 
  -8  12   5        1.18       28.11     19.23 o 
  -7  12   5       69.02       88.01     19.97 o 
  -6  12   5        0.19       14.79     14.79 o 
  -5  12   5       21.42       18.49     14.79 o 
  -4  12   5        0.12        2.96     11.09 o 
  -3  12   5        6.78       14.05     13.31 o 
  -2  12   5        1.22       11.83     10.35 o 
  -1  12   5        0.31        5.18     10.35 o 
   0  12   5        0.38        3.70      9.62 o 
   1  12   5        0.48        8.88     11.83 o 
   2  12   5        9.76        9.62      9.62 o 
   3  12   5       32.45       16.27     14.05 o 
   4  12   5        5.83       14.05     13.31 o 
   5  12   5       30.82       28.11     22.93 o 
   6  12   5        0.14        0.00     36.24 o 
   7  12   5       10.32        0.00     22.93 o 
   8  12   5        3.13       17.75     28.85 o 
   9  12   5        0.50        0.00     41.42 o 
  10  12   5        7.01        0.00     48.08 o 
  12  12   5        0.18        0.00     42.16 o 
 -11  13   5        0.05        0.00     37.72 o 
 -10  13   5      203.03      213.01     46.60 o 
  -9  13   5      190.63      248.51     42.16 o 
  -8  13   5      263.77      225.58     34.02 o 
  -7  13   5      336.17      381.64     27.37 o 
  -6  13   5      973.21     1008.10     39.94 o 
  -5  13   5      280.96      292.15     20.71 o 
  -4  13   5      406.51      423.80     22.19 o 
  -3  13   5      308.97      347.62     23.67 o 
  -2  13   5      647.08      613.89     23.67 o 
  -1  13   5      466.89      450.43     21.45 o 
   0  13   5      782.60      824.68     27.37 o 
   1  13   5      261.19      267.00     21.45 o 
   2  13   5      339.15      366.11     21.45 o 
   3  13   5      962.69      951.15     40.68 o 
   4  13   5      724.34      663.44     51.03 o 
   5  13   5      564.40      517.73     45.86 o 
   6  13   5      293.74      276.62     40.68 o 
   7  13   5      330.67      256.65     42.16 o 
   8  13   5      153.87      162.72     38.46 o 
   9  13   5      111.23      106.51     55.47 o 
 -11  14   5        9.02        0.74     41.42 o 
 -10  14   5        0.52        0.00     62.13 o 
  -9  14   5       28.99       13.31     33.28 o 
  -8  14   5       21.45        0.00     30.32 o 
  -7  14   5        1.33        7.40     31.06 o 
  -6  14   5       34.11        9.62     14.79 o 
  -5  14   5       64.78       42.90     14.79 o 
  -4  14   5        9.78       38.46     14.79 o 
  -3  14   5        0.32       19.97     17.01 o 
  -2  14   5        4.68       27.37     12.57 o 
  -1  14   5        9.00        4.44     11.83 o 
   0  14   5        9.04       21.45     11.83 o 
   1  14   5       59.21       34.02     15.53 o 
   2  14   5       33.24       42.90     21.45 o 
   3  14   5        3.25        5.18     27.37 o 
   4  14   5        8.79       40.68     26.63 o 
   5  14   5        7.28        0.74     25.89 o 
   6  14   5        0.32        9.62     30.32 o 
   7  14   5       15.00        8.88     29.58 o 
   8  14   5        2.95        0.00     39.94 o 
  -9  15   5       72.66       58.43     48.81 o 
  -8  15   5      624.95      803.23     62.87 o 
  -7  15   5       59.56      130.91     50.29 o 
  -6  15   5        5.60       24.41     28.85 o 
  -5  15   5      136.89      102.07     21.45 o 
  -4  15   5     1425.75     1467.41     46.60 o 
  -3  15   5      131.66      120.56     21.45 o 
  -2  15   5      957.01      987.39     36.24 o 
  -1  15   5      127.08      103.55     16.27 o 
   0  15   5       83.43      109.46     22.19 o 
   1  15   5      186.76      169.37     30.32 o 
   2  15   5      583.45      646.43     45.86 o 
   3  15   5       28.75       45.12     32.54 o 
   4  15   5     1097.96     1033.25     68.78 o 
   5  15   5      316.86      360.94     48.08 o 
   6  15   5       62.08      101.33     39.20 o 
   7  15   5       46.79        1.48     42.16 o 
   8  15   5      479.63      322.47     67.31 o 
  -8  16   5       29.64       30.32     34.02 o 
  -7  16   5        2.04       24.41     45.12 o 
  -6  16   5       12.20        0.00     34.76 o 
  -5  16   5        5.36       14.79     27.37 o 
  -4  16   5        2.32       81.36     28.11 o 
  -3  16   5        4.79        0.00     24.41 o 
  -2  16   5        2.38       69.52     21.45 o 
  -1  16   5       37.94       34.76     22.19 o 
   0  16   5        0.52       16.27     20.71 o 
   1  16   5       14.13        3.70     22.93 o 
   2  16   5       11.67        0.00     39.94 o 
   3  16   5        7.72       22.93     33.28 o 
   4  16   5        7.13       17.75     30.32 o 
   5  16   5       16.88       33.28     43.64 o 
   6  16   5       18.54       23.67     59.17 o 
   7  16   5       21.28       24.41     39.94 o 
   8  16   5        6.20        0.00     42.16 o 
  -7  17   5        6.78        0.00     47.34 o 
  -6  17   5      119.02       86.54     45.12 o 
  -5  17   5       47.46       85.06     36.98 o 
  -4  17   5       93.32       93.19     35.50 o 
  -3  17   5      425.62      434.90     44.38 o 
  -2  17   5       55.00       23.67     31.06 o 
  -1  17   5        3.41       18.49     25.89 o 
   0  17   5      164.66      181.21     32.54 o 
   1  17   5       29.35       48.81     26.63 o 
   2  17   5       21.24       21.45     56.21 o 
   3  17   5      592.10      687.85     80.62 o 
   4  17   5       82.87       58.43     45.86 o 
   5  17   5        2.01        7.40     43.64 o 
   6  17   5      136.38       99.85     64.35 o 
  -5  18   5        0.05        1.48     48.81 o 
  -4  18   5        5.64        7.40     34.02 o 
  -3  18   5        6.07        8.88     36.24 o 
  -2  18   5        2.39        0.00     51.77 o 
  -1  18   5        0.85       10.35     31.80 o 
   0  18   5        3.91        8.14     31.80 o 
   1  18   5       13.75       28.85     47.34 o 
   2  18   5        5.16       72.48     68.05 o 
   3  18   5        0.00       38.46     47.34 o 
   4  18   5       13.12       48.08     47.34 o 
 -16   0   6        5.79       22.19     42.16 o 
 -14   0   6      509.07      529.57     67.31 o 
 -12   0   6     6073.21     6121.84    341.70 o 
 -10   0   6      822.90      664.18     42.16 o 
  -8   0   6     3752.07     3728.43    119.82 o 
  -6   0   6    17139.00    16895.16    494.07 o 
  -4   0   6     2586.53     2553.17     78.40 o 
  -2   0   6     4612.52     4644.08    136.09 o 
   0   0   6    26879.20    26300.19    649.39 o 
   2   0   6     2557.25     2469.59     56.95 o 
   4   0   6      865.95      810.62     27.37 o 
   6   0   6     7133.77     7097.40    179.73 o 
   8   0   6      212.88      298.07     26.63 o 
  10   0   6       16.37        0.00     17.75 o 
  12   0   6     2050.24     2079.81     93.19 o 
  14   0   6       91.22       28.85     53.99 o 
 -16   1   6        0.91       26.63     30.32 o 
 -15   1   6        8.51        6.66     25.15 o 
 -14   1   6        4.69        0.00     22.93 o 
 -13   1   6       40.71      122.78     38.46 o 
 -12   1   6        0.03       30.32     17.75 o 
 -11   1   6       75.06       78.40     18.49 o 
 -10   1   6        6.41        6.66     12.57 o 
  -9   1   6       45.61       69.52     18.49 o 
  -8   1   6        1.86       11.09      8.88 o 
  -7   1   6       30.33       39.20      8.88 o 
  -6   1   6        1.08        9.62      7.40 o 
  -5   1   6       50.34       66.57     12.57 o 
  -4   1   6       69.65       90.97      6.66 o 
  -3   1   6        6.43        4.44      2.96 o 
  -2   1   6        2.33        1.48      2.96 o 
  -1   1   6        2.54        8.14      3.70 o 
   0   1   6      238.96      285.49      8.88 o 
   1   1   6       50.96       56.95      5.18 o 
   2   1   6      178.96      177.51      7.40 o 
   3   1   6        1.53        5.92      3.70 o 
   4   1   6      179.42      269.96     12.57 o 
   5   1   6        1.03        4.44      5.18 o 
   6   1   6       36.05       35.50      7.40 o 
   7   1   6       44.97       26.63      8.14 o 
   8   1   6        5.36       14.79     10.35 o 
   9   1   6       49.20       65.83     16.27 o 
  10   1   6       24.02       39.94     13.31 o 
  11   1   6      146.90      122.78     17.75 o 
  12   1   6       25.64       31.80     16.27 o 
  13   1   6        5.52       19.97     34.02 o 
  14   1   6        4.61       78.40     40.68 o 
  15   1   6       16.58        0.00     39.20 o 
 -16   2   6      363.86      362.41     48.08 o 
 -15   2   6       21.10        3.70     20.71 o 
 -14   2   6      158.17      124.26     25.15 o 
 -13   2   6      454.38      520.69     39.94 o 
 -12   2   6      938.21      997.75     48.81 o 
 -11   2   6       65.68      118.34     19.97 o 
 -10   2   6     1445.66     1394.19     56.95 o 
  -9   2   6      893.13      985.91     48.08 o 
  -8   2   6     2573.25     2760.27     80.62 o 
  -7   2   6     3871.02     3766.89     93.19 o 
  -6   2   6     1326.55     1268.45     35.50 o 
  -5   2   6     2093.11     2009.55     59.17 o 
  -4   2   6     1248.31      994.05     32.54 o 
  -3   2   6      895.09      864.62     19.23 o 
  -2   2   6     6936.64     7042.67    122.78 o 
  -1   2   6     2794.59     2555.39     51.03 o 
   0   2   6     4690.38     4672.93     89.49 o 
   1   2   6     4969.72     4900.73    102.07 o 
   2   2   6    13599.05    13796.15    252.95 o 
   3   2   6      941.48      930.44     22.19 o 
   4   2   6     1810.57     1791.36     38.46 o 
   5   2   6     2951.80     2861.59     58.43 o 
   6   2   6     1557.84     1565.78     35.50 o 
   7   2   6     2619.45     2769.14     62.13 o 
   8   2   6     1102.17     1406.76     44.38 o 
   9   2   6       45.34       45.12     16.27 o 
  10   2   6     1118.21     1040.65     38.46 o 
  11   2   6      900.41      868.32     35.50 o 
  12   2   6      493.06      464.48     27.37 o 
  13   2   6       49.75       97.63     39.20 o 
  14   2   6      176.45      115.38     42.90 o 
  15   2   6        3.82        0.00     37.72 o 
 -16   3   6        3.07       10.35     23.67 o 
 -15   3   6        9.13       19.23     22.19 o 
 -14   3   6       15.73       15.53     19.97 o 
 -13   3   6        2.35        0.00     38.46 o 
 -12   3   6       18.93       21.45     17.01 o 
 -11   3   6       47.46       36.24     17.01 o 
 -10   3   6        4.48       10.35     13.31 o 
  -9   3   6       14.74       56.21     17.75 o 
  -8   3   6        1.52        1.48      8.88 o 
  -7   3   6       63.51       53.99     11.09 o 
  -6   3   6       17.02        8.88      6.66 o 
  -5   3   6       45.06        0.00    108.72 o 
  -4   3   6       21.38       31.80      7.40 o 
  -3   3   6        9.96        4.44      3.70 o 
  -2   3   6       11.92       14.05      4.44 o 
  -1   3   6       68.19       69.52      5.18 o 
   0   3   6      191.43      200.44      9.62 o 
   1   3   6       40.52       45.12      5.18 o 
   2   3   6     1103.07     1111.65     25.89 o 
   3   3   6      214.29      215.23      9.62 o 
   4   3   6      404.54      485.19     19.97 o 
   5   3   6        2.96        7.40      5.92 o 
   6   3   6       29.78       25.15      7.40 o 
   7   3   6       90.38       87.28     10.35 o 
   8   3   6       15.97       14.79     11.09 o 
   9   3   6        5.68        8.14     14.79 o 
  10   3   6       77.26       56.95     14.79 o 
  11   3   6       94.47       84.32     17.01 o 
  12   3   6        1.97        2.96     14.79 o 
  13   3   6        5.75       87.28     38.46 o 
  14   3   6       13.04        0.00     45.12 o 
  15   3   6       43.81       76.18     59.91 o 
 -16   4   6     1062.39     1111.65     59.91 o 
 -15   4   6      353.68      419.37     38.46 o 
 -14   4   6        6.75        8.88     19.97 o 
 -13   4   6      344.51      319.52     36.24 o 
 -12   4   6      203.89      266.26     28.11 o 
 -11   4   6      499.22      545.10     34.02 o 
 -10   4   6     1650.65     1616.81     63.61 o 
  -9   4   6     2407.59     2704.05    112.42 o 
  -8   4   6     3134.17     3280.22    108.72 o 
  -7   4   6      477.08      457.09     22.19 o 
  -6   4   6       11.97        9.62      6.66 o 
  -5   4   6     9143.75     9607.68    221.15 o 
  -4   4   6     5839.63     5453.23    114.64 o 
  -3   4   6     8937.02     8627.68    174.55 o 
  -2   4   6     5886.65     5580.44    124.26 o 
  -1   4   6      555.38      463.00     14.05 o 
   0   4   6     2300.38     2334.24     60.65 o 
   1   4   6      535.38      437.86     14.79 o 
   2   4   6     7881.99     7975.33    163.46 o 
   3   4   6     3261.54     3119.72     62.87 o 
   4   4   6      797.77      718.91     22.19 o 
   5   4   6     2401.13     2339.42     45.86 o 
   6   4   6       75.38       73.96     10.35 o 
   7   4   6      845.50      835.77     25.15 o 
   8   4   6     1540.82     1681.90     45.86 o 
   9   4   6     1210.75     1386.79     50.29 o 
  10   4   6     1725.87     1761.78     55.47 o 
  11   4   6       89.99       58.43     15.53 o 
  12   4   6      196.61      213.01     22.93 o 
  13   4   6        8.83        0.00     45.86 o 
  14   4   6       40.12       47.34     51.03 o 
 -16   5   6       13.67        2.96     45.12 o 
 -15   5   6        3.92       21.45     22.93 o 
 -14   5   6        6.23       22.93     24.41 o 
 -13   5   6        5.71       42.90     29.58 o 
 -12   5   6      121.39      107.98     23.67 o 
 -11   5   6       14.15       16.27     16.27 o 
 -10   5   6        7.58        6.66     12.57 o 
  -9   5   6        7.95       21.45     17.01 o 
  -8   5   6       15.81       13.31     12.57 o 
  -7   5   6      103.49      114.64     11.83 o 
  -6   5   6      497.14      477.80     21.45 o 
  -5   5   6        1.32        5.18      7.40 o 
  -4   5   6       21.63       14.79      6.66 o 
  -3   5   6       49.42       57.69     12.57 o 
  -2   5   6        0.27        3.70      5.18 o 
  -1   5   6        0.09        2.96      4.44 o 
   0   5   6       73.38       65.83      8.14 o 
   1   5   6      174.44      161.24      8.88 o 
   2   5   6      259.23      254.43     10.35 o 
   3   5   6        0.04       19.23      6.66 o 
   4   5   6      191.38      224.11     13.31 o 
   5   5   6       37.26       10.35      8.88 o 
   6   5   6       16.58       20.71      6.66 o 
   7   5   6       31.71       19.97      8.14 o 
   8   5   6       20.25        0.00     12.57 o 
   9   5   6        6.35       22.93     11.83 o 
  10   5   6       64.05       63.61     16.27 o 
  11   5   6        0.13        6.66     14.79 o 
  12   5   6       23.61       45.86     17.01 o 
  13   5   6       20.85        0.00     39.94 o 
  14   5   6       27.66       37.72     50.29 o 
 -15   6   6      447.52      507.38     49.55 o 
 -14   6   6       59.02      125.74     49.55 o 
 -13   6   6      371.99      365.37     35.50 o 
 -12   6   6      113.31       93.19     23.67 o 
 -11   6   6      664.09      636.81     36.98 o 
 -10   6   6       44.72       51.03     14.79 o 
  -9   6   6     4108.67     4611.54    164.20 o 
  -8   6   6        8.07       14.79     12.57 o 
  -7   6   6     1617.17     1545.81     38.46 o 
  -6   6   6      365.37      323.21     13.31 o 
  -5   6   6     2222.52     2271.38     48.08 o 
  -4   6   6      266.92      267.74     13.31 o 
  -3   6   6    11614.02    11730.39    232.24 o 
  -2   6   6        0.28        1.48      5.18 o 
  -1   6   6      904.03      943.02     27.37 o 
   0   6   6      192.32      192.30      9.62 o 
   1   6   6      929.03      889.76     23.67 o 
   2   6   6      219.86      254.43     10.35 o 
   3   6   6    16334.85    16044.60    325.43 o 
   4   6   6       92.19      109.46     11.09 o 
   5   6   6     1291.24     1318.00     39.20 o 
   6   6   6      464.29      457.09     22.19 o 
   7   6   6      256.42      237.42     14.79 o 
   8   6   6       10.79       28.11     11.09 o 
   9   6   6     2951.03     3223.27     87.28 o 
  10   6   6       21.73       28.85     12.57 o 
  11   6   6       31.15       45.12     14.05 o 
  12   6   6        4.75        1.48     15.53 o 
  13   6   6      289.23      286.97     66.57 o 
  14   6   6       13.25        0.00     45.12 o 
 -15   7   6       47.00       44.38     29.58 o 
 -14   7   6       10.07        0.00     45.12 o 
 -13   7   6       48.61       43.64     25.89 o 
 -12   7   6      100.50      110.94     28.11 o 
 -11   7   6        0.74       11.83     15.53 o 
 -10   7   6        0.93       17.01     14.05 o 
  -9   7   6        4.54       14.79     10.35 o 
  -8   7   6      209.97      225.58     16.27 o 
  -7   7   6        6.00        1.48      6.66 o 
  -6   7   6      552.30      588.74     19.23 o 
  -5   7   6        4.20       10.35      9.62 o 
  -4   7   6      164.01      171.59     11.09 o 
  -3   7   6       16.80       26.63      9.62 o 
  -2   7   6       79.07       71.00      8.88 o 
  -1   7   6      116.77      116.12      8.88 o 
   0   7   6       15.62       12.57      5.92 o 
   1   7   6       19.71       17.01      6.66 o 
   2   7   6       65.17       62.87      8.14 o 
   3   7   6        3.08        8.14      8.14 o 
   4   7   6      133.61      161.24     12.57 o 
   5   7   6       21.17       36.98     12.57 o 
   6   7   6       63.81       87.28     16.27 o 
   7   7   6       35.98       36.24     14.79 o 
   8   7   6        8.07        0.74      9.62 o 
   9   7   6        8.00        8.14     11.09 o 
  10   7   6       23.91       17.01     12.57 o 
  11   7   6        3.01        6.66     11.83 o 
  12   7   6       54.36       76.92     48.81 o 
  13   7   6      117.98      124.26     53.99 o 
  14   7   6       26.17        0.00     48.08 o 
 -15   8   6        5.02       64.35     45.12 o 
 -14   8   6       13.90       16.27     45.86 o 
 -13   8   6      700.52      742.58     54.73 o 
 -12   8   6      151.35      116.12     28.11 o 
 -11   8   6      555.06      509.60     35.50 o 
 -10   8   6      797.98      853.52     33.28 o 
  -9   8   6      515.44      584.30     29.58 o 
  -8   8   6     2434.75     2571.66     72.48 o 
  -7   8   6     3417.44     3503.58     71.74 o 
  -6   8   6       69.25       73.96      9.62 o 
  -5   8   6     2652.91     2799.47     68.78 o 
  -4   8   6      864.86      897.16     28.11 o 
  -3   8   6     1844.80     1762.52     45.86 o 
  -2   8   6     1677.19     1636.78     42.90 o 
  -1   8   6     2932.19     2809.08     57.69 o 
   0   8   6      890.29      876.45     22.19 o 
   1   8   6     1561.40     1656.75     49.55 o 
   2   8   6     3154.85     3149.31     65.83 o 
   3   8   6     1315.76     1287.68     34.76 o 
   4   8   6        3.71       21.45     10.35 o 
   5   8   6      517.56      502.20     25.15 o 
   6   8   6      218.82      202.66     17.75 o 
   7   8   6     1448.14     1467.41     56.21 o 
   8   8   6      463.55      469.66     31.06 o 
   9   8   6      333.04      404.57     26.63 o 
  10   8   6      430.59      490.37     39.20 o 
  11   8   6      317.35      324.69     24.41 o 
  12   8   6      106.71       84.32     48.08 o 
  13   8   6      219.67      241.12     61.39 o 
 -14   9   6        0.36        0.00     48.08 o 
 -13   9   6       16.61        6.66     24.41 o 
 -12   9   6       13.36       45.86     25.89 o 
 -11   9   6       15.50       31.80     19.97 o 
 -10   9   6       32.28       11.09     12.57 o 
  -9   9   6       33.27       19.97     13.31 o 
  -8   9   6       29.68       38.46     15.53 o 
  -7   9   6       75.96       93.93     14.05 o 
  -6   9   6      411.11      409.01     21.45 o 
  -5   9   6        0.06        4.44     11.09 o 
  -4   9   6      131.87      139.79     12.57 o 
  -3   9   6       20.81       27.37     12.57 o 
  -2   9   6       38.34       21.45      8.14 o 
  -1   9   6       66.72       54.73      8.88 o 
   0   9   6        2.38        5.18      6.66 o 
   1   9   6       51.16       28.11      8.88 o 
   2   9   6        5.72        8.88      8.14 o 
   3   9   6        6.28        5.92      8.88 o 
   4   9   6       86.39       71.00     13.31 o 
   5   9   6      132.36      142.75     39.94 o 
   6   9   6      177.48      219.67     18.49 o 
   7   9   6       91.35       81.36     17.75 o 
   8   9   6        7.15        0.00     14.79 o 
   9   9   6        0.60        8.14     14.79 o 
  10   9   6       11.51       32.54     39.20 o 
  11   9   6        6.98        0.00     37.72 o 
  12   9   6        4.21        0.00     41.42 o 
  13   9   6        7.18       43.64     50.29 o 
 -13  10   6      237.16      258.13     57.69 o 
 -12  10   6      803.57      876.45     65.83 o 
 -11  10   6      202.74      197.48     19.97 o 
 -10  10   6       25.03       50.29     16.27 o 
  -9  10   6        6.72       18.49     14.05 o 
  -8  10   6      376.29      458.57     31.06 o 
  -7  10   6     4093.36     4135.22    110.20 o 
  -6  10   6      787.54      859.44     33.28 o 
  -5  10   6      325.96      318.04     20.71 o 
  -4  10   6        7.58       12.57     10.35 o 
  -3  10   6        8.47       10.35     12.57 o 
  -2  10   6      928.72      948.93     28.11 o 
  -1  10   6     1980.28     1897.13     52.51 o 
   0  10   6     2709.13     2710.71     62.13 o 
   1  10   6     1712.02     1773.61     61.39 o 
   2  10   6     1480.65     1353.51     36.24 o 
   3  10   6       81.56       66.57     12.57 o 
   4  10   6      279.62      288.45     19.97 o 
   5  10   6      376.39      461.52     25.89 o 
   6  10   6     1004.53      985.91     38.46 o 
   7  10   6     1081.78     1113.13     46.60 o 
   8  10   6      135.09      113.16     19.23 o 
   9  10   6        1.45       42.16     27.37 o 
  10  10   6       42.67       39.20     32.54 o 
  11  10   6      363.79      376.47     68.05 o 
  12  10   6      335.46      389.04     70.26 o 
 -13  11   6       34.83       30.32     41.42 o 
 -12  11   6        0.46        0.00     31.80 o 
 -11  11   6       19.10       47.34     29.58 o 
 -10  11   6       27.98       11.83     16.27 o 
  -9  11   6        5.65        8.14     14.05 o 
  -8  11   6        0.03        5.92     14.79 o 
  -7  11   6        1.95        2.96     12.57 o 
  -6  11   6       87.18      102.81     18.49 o 
  -5  11   6        2.65       28.11     14.05 o 
  -4  11   6       13.81       63.61     13.31 o 
  -3  11   6        1.74        5.92     11.83 o 
  -2  11   6        3.45        8.14      8.88 o 
  -1  11   6        0.35        5.18      9.62 o 
   0  11   6        8.07       12.57      9.62 o 
   1  11   6       34.59       14.79     12.57 o 
   2  11   6        0.01        1.48      8.88 o 
   3  11   6       36.17       25.89     12.57 o 
   4  11   6        4.47        4.44     14.05 o 
   5  11   6        1.80        0.00     28.11 o 
   6  11   6       34.45       41.42     37.72 o 
   7  11   6       51.29       28.85     15.53 o 
   8  11   6        1.52       18.49     30.32 o 
   9  11   6       27.36       54.73     29.58 o 
  10  11   6       32.58       41.42     37.72 o 
  11  11   6       19.22       34.76     31.06 o 
  12  11   6        8.02       58.43     51.77 o 
 -12  12   6      983.89      990.35     94.67 o 
 -11  12   6       69.15       53.25     32.54 o 
 -10  12   6      104.02      136.83     41.42 o 
  -9  12   6      410.26      392.00     34.02 o 
  -8  12   6      524.25      627.94     33.28 o 
  -7  12   6       78.20       68.78     18.49 o 
  -6  12   6     1684.56     1707.79     56.21 o 
  -5  12   6       33.63       17.01     14.79 o 
  -4  12   6      574.70      541.40     24.41 o 
  -3  12   6      327.18      322.47     21.45 o 
  -2  12   6      785.14      832.07     28.11 o 
  -1  12   6       12.32       19.23     11.09 o 
   0  12   6     2325.68     2318.71     56.95 o 
   1  12   6       82.75       55.47     14.05 o 
   2  12   6       84.14       90.23     13.31 o 
   3  12   6      639.38      627.94     28.11 o 
   4  12   6      380.85      356.50     25.89 o 
   5  12   6       26.50       34.02     15.53 o 
   6  12   6     1058.34     1175.26     73.22 o 
   7  12   6       38.33        8.88     25.15 o 
   8  12   6       54.51       60.65     73.22 o 
   9  12   6      116.55       79.14     52.51 o 
  10  12   6       28.34       65.83     54.73 o 
  11  12   6       27.91       87.28     51.77 o 
 -11  13   6       23.44        0.00     39.94 o 
 -10  13   6        2.55        0.00     34.02 o 
  -9  13   6        0.09        4.44     28.11 o 
  -8  13   6        3.20        8.14     29.58 o 
  -7  13   6        9.18       12.57     18.49 o 
  -6  13   6       22.71       20.71     17.01 o 
  -5  13   6        4.22        6.66     13.31 o 
  -4  13   6        1.34       29.58     13.31 o 
  -3  13   6       26.75       28.85     20.71 o 
  -2  13   6        0.00        7.40     10.35 o 
  -1  13   6        0.54       11.09     11.83 o 
   0  13   6        0.03        8.14     10.35 o 
   1  13   6       48.21       38.46     13.31 o 
   2  13   6        5.51        4.44     12.57 o 
   3  13   6        8.66       14.79     14.05 o 
   4  13   6       17.56        5.92     14.79 o 
   5  13   6        5.69       19.23     24.41 o 
   6  13   6        7.79        9.62     36.24 o 
   7  13   6        1.10        0.00     29.58 o 
   8  13   6        0.74       21.45     71.74 o 
 -10  14   6      347.49      162.72    108.72 o 
  -9  14   6      261.10      358.72     63.61 o 
  -8  14   6      305.75      227.80     46.60 o 
  -7  14   6      309.24      336.53     49.55 o 
  -6  14   6       16.64       23.67     26.63 o 
  -5  14   6        5.16       13.31     14.05 o 
  -4  14   6     1345.52     1385.31     45.12 o 
  -3  14   6       60.73       42.16     19.23 o 
  -2  14   6      698.54      733.70     27.37 o 
  -1  14   6      129.59      107.98     16.27 o 
   0  14   6       12.17       30.32     12.57 o 
   1  14   6       51.27       71.00     17.01 o 
   2  14   6     1120.32     1233.69     45.12 o 
   3  14   6       18.94       23.67     29.58 o 
   4  14   6      645.97      695.98     56.21 o 
   5  14   6       81.94       71.00     31.80 o 
   6  14   6      135.41      180.47     40.68 o 
   7  14   6      138.11      130.17     39.20 o 
  -9  15   6        1.53        0.00     38.46 o 
  -8  15   6       31.12       32.54     31.80 o 
  -7  15   6        7.55       10.35     38.46 o 
  -6  15   6       44.32        6.66     29.58 o 
  -5  15   6        0.46       24.41     25.15 o 
  -4  15   6       21.65       46.60     19.97 o 
  -3  15   6        4.59        0.00     19.23 o 
  -2  15   6        9.45       13.31     14.79 o 
  -1  15   6       12.42        0.00     12.57 o 
   0  15   6        5.27        0.00     11.83 o 
   1  15   6       22.09       48.08     18.49 o 
   2  15   6        0.03       27.37     36.24 o 
   3  15   6       22.70        7.40     28.85 o 
   4  15   6        0.02        1.48     27.37 o 
   5  15   6       13.11        5.18     28.85 o 
   6  15   6       22.26        3.70     57.69 o 
   7  15   6        0.31       12.57     38.46 o 
  -8  16   6       62.88      100.59     39.94 o 
  -7  16   6        7.33        0.00     37.72 o 
  -6  16   6        6.01       18.49     31.80 o 
  -5  16   6      114.72      127.95     32.54 o 
  -4  16   6      530.31      535.49     43.64 o 
  -3  16   6      690.43      752.19     52.51 o 
  -2  16   6      171.78      191.56     36.24 o 
  -1  16   6       13.27       11.09     17.01 o 
   0  16   6       21.96        2.96     17.75 o 
   1  16   6        3.09       21.45     31.80 o 
   2  16   6      487.47      506.64     59.91 o 
   3  16   6      466.92      610.93     57.69 o 
   4  16   6       43.30      100.59     45.86 o 
   5  16   6        8.31        0.00     37.72 o 
   6  16   6       33.13       77.66     67.31 o 
   7  16   6        8.02       54.73     45.86 o 
  -6  17   6       44.66       16.27     39.94 o 
  -5  17   6        0.80       31.06     34.76 o 
  -4  17   6       14.66       34.02     33.28 o 
  -3  17   6        1.07       18.49     36.98 o 
  -2  17   6        2.23       14.79     30.32 o 
  -1  17   6       12.46       31.06     27.37 o 
   0  17   6        0.01       29.58     32.54 o 
   1  17   6        2.26        0.00     29.58 o 
   2  17   6        1.25        0.00     62.13 o 
   3  17   6        0.24        1.48     42.16 o 
   4  17   6        5.76        0.00     39.94 o 
   5  17   6        3.67       50.29     46.60 o 
  -3  18   6      218.53      243.34     60.65 o 
  -2  18   6        4.67        0.00     52.51 o 
  -1  18   6       76.91      205.61     63.61 o 
   0  18   6       61.48       28.11     49.55 o 
   1  18   6      108.52       87.28     51.77 o 
   2  18   6        4.16        0.00     63.61 o 
 -15   0   7       26.19       13.31     39.20 o 
 -13   0   7       23.79       53.25     53.25 o 
 -11   0   7       39.44       23.67     28.11 o 
  -9   0   7       43.60       48.81     17.75 o 
  -7   0   7       58.41       63.61     12.57 o 
  -5   0   7        7.15        8.88      9.62 o 
  -3   0   7        9.81       10.35      5.18 o 
  -1   0   7       61.91       62.13      8.88 o 
   1   0   7        0.75        5.18      7.40 o 
   3   0   7      173.22      153.10     11.83 o 
   5   0   7       65.31       93.93     11.09 o 
   7   0   7      180.68      241.86     19.23 o 
   9   0   7      100.13       53.99     19.23 o 
  11   0   7        3.01        0.00     19.23 o 
  13   0   7       79.42       34.76     51.03 o 
  15   0   7       29.83       10.35     54.73 o 
 -16   1   7       50.08       10.35     29.58 o 
 -15   1   7        7.27        0.00     25.15 o 
 -14   1   7      592.36      639.03     52.51 o 
 -13   1   7      684.31      769.95     60.65 o 
 -12   1   7     2706.64     2673.73     97.63 o 
 -11   1   7        2.53       12.57     14.79 o 
 -10   1   7     1073.46     1068.75     48.08 o 
  -9   1   7     1020.95      892.72     42.16 o 
  -8   1   7     3241.58     2967.36     85.80 o 
  -7   1   7     1839.43     1800.24     50.29 o 
  -6   1   7    11621.83    11336.17    339.49 o 
  -5   1   7      673.85      597.61     27.37 o 
  -4   1   7     1903.90     1910.44     53.99 o 
  -3   1   7     1552.03     1468.89     31.06 o 
  -2   1   7     5476.07     5218.03    100.59 o 
  -1   1   7     1688.26     1505.87     35.50 o 
   0   1   7    25280.66    25609.38    474.10 o 
   1   1   7       92.49      128.69      8.14 o 
   2   1   7     3445.55     3212.91     59.91 o 
   3   1   7      978.08      972.60     24.41 o 
   4   1   7     4521.03     4644.82     92.45 o 
   5   1   7      174.12      177.51      9.62 o 
   6   1   7     5388.93     5630.00    102.81 o 
   7   1   7      349.61      310.64     16.27 o 
   8   1   7      842.27      876.45     33.28 o 
   9   1   7      386.03      410.49     25.15 o 
  10   1   7      577.45      619.06     29.58 o 
  11   1   7       90.20       86.54     17.75 o 
  12   1   7      961.71     1009.58     41.42 o 
  13   1   7      168.68      138.31     42.16 o 
  14   1   7      320.37      422.32     55.47 o 
  15   1   7       75.52       35.50     41.42 o 
 -16   2   7       16.73       17.01     31.06 o 
 -15   2   7       86.63      102.81     33.28 o 
 -14   2   7        0.80        5.18     19.23 o 
 -13   2   7       20.13       32.54     45.12 o 
 -12   2   7        2.62        5.92     16.27 o 
 -11   2   7       11.68       12.57     14.79 o 
 -10   2   7       30.02       31.06     15.53 o 
  -9   2   7       41.73       91.71     18.49 o 
  -8   2   7        0.29        8.14      9.62 o 
  -7   2   7       41.15       35.50      9.62 o 
  -6   2   7       18.62       10.35      7.40 o 
  -5   2   7       15.42       34.02     11.83 o 
  -4   2   7        8.31        9.62      6.66 o 
  -3   2   7        2.54        6.66      3.70 o 
  -2   2   7       81.36       96.15      6.66 o 
  -1   2   7       20.84       17.01      3.70 o 
   0   2   7       98.42      116.86      7.40 o 
   1   2   7      180.43      185.64      7.40 o 
   2   2   7      271.38      277.36     11.83 o 
   3   2   7       14.58        8.88      5.92 o 
   4   2   7      314.26      377.95     27.37 o 
   5   2   7       38.69       51.03      9.62 o 
   6   2   7       57.44       56.21      8.88 o 
   7   2   7        5.98        9.62     10.35 o 
   8   2   7        0.52        5.92     10.35 o 
   9   2   7       80.88       90.97     16.27 o 
  10   2   7       20.97       17.01     14.05 o 
  11   2   7        0.23        0.00     13.31 o 
  12   2   7       26.22       50.29     17.75 o 
  13   2   7       97.33      174.55     41.42 o 
  14   2   7        0.23       36.98     37.72 o 
  15   2   7        0.10        0.00     52.51 o 
 -16   3   7      781.50      767.73     62.13 o 
 -15   3   7       34.43       17.75     22.93 o 
 -14   3   7      760.05      818.02     48.08 o 
 -13   3   7      733.25      748.50     49.55 o 
 -12   3   7       82.67      100.59     22.19 o 
 -11   3   7      220.12      251.47     25.89 o 
 -10   3   7     3535.76     3701.80    123.52 o 
  -9   3   7      119.33      101.33     18.49 o 
  -8   3   7     1052.00     1024.38     42.16 o 
  -7   3   7     4716.95     4473.23    122.78 o 
  -6   3   7     2078.38     2121.23     63.61 o 
  -5   3   7      962.31      851.30     29.58 o 
  -4   3   7     6620.22     6241.66    162.72 o 
  -3   3   7       15.72       17.01      5.18 o 
  -2   3   7     2146.20     1883.08     42.90 o 
  -1   3   7     3704.88     3485.09     64.35 o 
   0   3   7        9.30       14.05      5.92 o 
   1   3   7      676.28      634.59     17.01 o 
   2   3   7     4188.74     3996.91     85.80 o 
   3   3   7       90.06       76.92      8.88 o 
   4   3   7     5843.61     6012.38    127.21 o 
   5   3   7     2313.72     2262.50     47.34 o 
   6   3   7      118.12      130.17     11.83 o 
   7   3   7     2118.39     2096.83     60.65 o 
   8   3   7     1391.09     1464.45     46.60 o 
   9   3   7        4.88        5.92     13.31 o 
  10   3   7      542.24      569.51     28.11 o 
  11   3   7      108.41      133.13     19.23 o 
  12   3   7       96.13       64.35     22.93 o 
  13   3   7      181.66      179.73     42.90 o 
  14   3   7      137.46      161.24     62.13 o 
 -16   4   7        8.17        0.00     44.38 o 
 -15   4   7       38.09       17.01     22.93 o 
 -14   4   7        1.94       28.11     21.45 o 
 -13   4   7        0.23        0.00     37.72 o 
 -12   4   7        0.65        0.74     15.53 o 
 -11   4   7        0.25        5.92     15.53 o 
 -10   4   7       84.95       49.55     15.53 o 
  -9   4   7       64.40       77.66     18.49 o 
  -8   4   7        6.61       31.80     12.57 o 
  -7   4   7       40.38       31.80     12.57 o 
  -6   4   7       15.20        6.66      8.14 o 
  -5   4   7        2.21        5.92     18.49 o 
  -4   4   7        9.10        7.40      6.66 o 
  -3   4   7       20.87       37.72      8.14 o 
  -2   4   7       17.85       17.01      5.18 o 
  -1   4   7       60.12       63.61      6.66 o 
   0   4   7       99.58      115.38      8.88 o 
   1   4   7        8.15        9.62      5.18 o 
   2   4   7      927.22      925.27     23.67 o 
   3   4   7      241.51      217.45     11.83 o 
   4   4   7       49.02       97.63     11.83 o 
   5   4   7       41.74       26.63      8.14 o 
   6   4   7      123.96      123.52      9.62 o 
   7   4   7        2.22        1.48     14.05 o 
   8   4   7      109.63      118.34     19.23 o 
   9   4   7       95.36       88.01     15.53 o 
  10   4   7        0.47        0.74     13.31 o 
  11   4   7       28.03       35.50     17.01 o 
  12   4   7       20.96       26.63     23.67 o 
  13   4   7        0.15        0.00     40.68 o 
  14   4   7        2.39       25.15     48.81 o 
 -15   5   7      454.56      462.26     39.20 o 
 -14   5   7       10.77        1.48     19.23 o 
 -13   5   7       61.87       11.09     36.24 o 
 -12   5   7      145.09      166.41     25.89 o 
 -11   5   7      848.12      859.44     44.38 o 
 -10   5   7      809.12      776.60     35.50 o 
  -9   5   7     2009.72     2163.39     78.40 o 
  -8   5   7      199.78      220.41     22.93 o 
  -7   5   7       28.58       29.58     13.31 o 
  -6   5   7      461.11      448.21     18.49 o 
  -5   5   7       27.43       40.68     10.35 o 
  -4   5   7      947.49      764.03     25.15 o 
  -3   5   7    13146.95    13245.87    293.63 o 
  -2   5   7      187.26      159.76     11.83 o 
  -1   5   7     1865.55     1883.81     48.08 o 
   0   5   7       71.36       71.74      7.40 o 
   1   5   7     2141.83     2283.95     56.95 o 
   2   5   7     2360.25     2377.14     54.73 o 
   3   5   7     1268.74     1235.17     35.50 o 
   4   5   7     1726.57     1777.31     48.08 o 
   5   5   7      318.06      335.05     17.75 o 
   6   5   7      107.22      102.07     15.53 o 
   7   5   7      557.00      534.75     21.45 o 
   8   5   7      555.83      550.28     25.89 o 
   9   5   7     2292.57     2604.95     82.10 o 
  10   5   7        7.45       22.93     14.79 o 
  11   5   7       23.09       22.19     17.01 o 
  12   5   7        2.49        0.00     39.94 o 
  13   5   7        8.21       20.71     46.60 o 
  14   5   7        4.94        0.00     48.81 o 
 -15   6   7        6.99       22.93     28.11 o 
 -14   6   7       43.67       37.72     25.89 o 
 -13   6   7        5.34        8.88     21.45 o 
 -12   6   7        4.28        8.88     19.23 o 
 -11   6   7        2.49        6.66     17.01 o 
 -10   6   7       34.02       15.53     14.05 o 
  -9   6   7       14.27       34.76     17.75 o 
  -8   6   7      115.91      110.20     18.49 o 
  -7   6   7        8.54        3.70     11.83 o 
  -6   6   7      122.15      110.20     13.31 o 
  -5   6   7      149.30      170.85     25.15 o 
  -4   6   7       50.30       57.69      8.88 o 
  -3   6   7        0.07        0.00      9.62 o 
  -2   6   7       14.71       10.35      8.14 o 
  -1   6   7       25.13       17.01      7.40 o 
   0   6   7       95.43       97.63      8.88 o 
   1   6   7       75.46       68.78      9.62 o 
   2   6   7      308.16      286.23     13.31 o 
   3   6   7       47.65       72.48      9.62 o 
   4   6   7      417.66      389.78     18.49 o 
   5   6   7        3.31       25.89     16.27 o 
   6   6   7      120.25      104.29     17.01 o 
   7   6   7        5.76       10.35     14.05 o 
   8   6   7       57.30       49.55     17.01 o 
   9   6   7        2.05        2.22     12.57 o 
  10   6   7       57.74       67.31     16.27 o 
  11   6   7        1.26        0.74     12.57 o 
  12   6   7        4.54        5.18     42.16 o 
  13   6   7        7.75        0.00     40.68 o 
 -15   7   7      533.15      559.89     79.14 o 
 -14   7   7       20.21       49.55     45.86 o 
 -13   7   7      249.78      292.15     38.46 o 
 -12   7   7      847.28      945.24     59.91 o 
 -11   7   7      930.10      940.06     41.42 o 
 -10   7   7     1616.33     1817.25     62.87 o 
  -9   7   7     1051.34     1119.79     48.81 o 
  -8   7   7      447.03      531.79     29.58 o 
  -7   7   7      376.12      433.42     28.11 o 
  -6   7   7       72.76       67.31      9.62 o 
  -5   7   7      842.03      865.36     23.67 o 
  -4   7   7     1819.91     1849.79     44.38 o 
  -3   7   7     4931.54     4941.41    114.64 o 
  -2   7   7       21.04       40.68      9.62 o 
  -1   7   7     1994.44     2016.21     56.21 o 
   0   7   7     1378.66     1339.45     34.02 o 
   1   7   7     2587.45     2663.38     61.39 o 
   2   7   7     2548.19     2501.40     58.43 o 
   3   7   7      158.00      152.36     12.57 o 
   4   7   7     4578.46     4538.31    122.78 o 
   5   7   7      623.49      576.16     31.80 o 
   6   7   7      552.88      489.63     28.85 o 
   7   7   7      596.14      564.33     31.06 o 
   8   7   7      219.73      232.24     23.67 o 
   9   7   7     1243.24     1460.01     58.43 o 
  10   7   7      150.90      198.22     27.37 o 
  11   7   7       83.86       68.05     22.93 o 
  12   7   7       35.06       51.03     43.64 o 
  13   7   7       78.25       69.52     47.34 o 
 -14   8   7       78.77       94.67     51.03 o 
 -13   8   7       13.07       88.01     28.85 o 
 -12   8   7       40.69       17.01     23.67 o 
 -11   8   7        4.57        0.00     17.75 o 
 -10   8   7        5.78        2.96     17.01 o 
  -9   8   7        0.11        2.96     22.19 o 
  -8   8   7      263.50      249.99     23.67 o 
  -7   8   7        0.06        9.62      9.62 o 
  -6   8   7       87.52       96.15     11.09 o 
  -5   8   7        0.28        0.00      9.62 o 
  -4   8   7      351.14      337.27     17.01 o 
  -3   8   7        9.75       25.89      8.14 o 
  -2   8   7        1.27       12.57      7.40 o 
  -1   8   7       17.23        6.66      8.14 o 
   0   8   7        7.56        2.96      6.66 o 
   1   8   7      149.87      146.44     12.57 o 
   2   8   7      241.48      218.93     14.05 o 
   3   8   7      206.41      201.18     14.79 o 
   4   8   7       33.05       24.41     13.31 o 
   5   8   7       57.38       27.37     19.23 o 
   6   8   7        9.61       14.79     14.05 o 
   7   8   7        3.43        2.22     14.79 o 
   8   8   7       78.39       65.09     18.49 o 
   9   8   7       20.65        6.66     16.27 o 
  10   8   7        0.27        9.62     17.01 o 
  11   8   7       28.17       24.41     20.71 o 
  12   8   7        0.31        0.00     39.94 o 
  13   8   7        0.88       68.05     53.99 o 
 -14   9   7      220.57      125.74     59.17 o 
 -13   9   7      378.12      468.92     45.12 o 
 -12   9   7       14.05       11.09     23.67 o 
 -11   9   7      314.23      323.95     32.54 o 
 -10   9   7     1108.87     1210.02     59.17 o 
  -9   9   7       21.64        8.14     14.79 o 
  -8   9   7      343.03      395.70     28.11 o 
  -7   9   7     4285.10     4348.23    114.64 o 
  -6   9   7     1331.01     1464.45     46.60 o 
  -5   9   7     4140.28     4269.83    112.42 o 
  -4   9   7     1385.89     1370.52     43.64 o 
  -3   9   7      418.16      355.76     19.23 o 
  -2   9   7      182.25      175.29     14.79 o 
  -1   9   7     3119.28     3158.92     73.22 o 
   0   9   7      313.26      353.54     17.01 o 
   1   9   7     2813.29     2925.94     93.93 o 
   2   9   7     1904.00     1915.62     53.25 o 
   3   9   7      412.99      445.25     20.71 o 
   4   9   7     2086.75     1878.64     58.43 o 
   5   9   7     4086.50     3885.23    124.26 o 
   6   9   7        5.08        3.70     15.53 o 
   7   9   7     1066.41     1084.28     47.34 o 
   8   9   7      202.50      184.91     22.93 o 
   9   9   7       14.82        7.40     15.53 o 
  10   9   7      115.88      144.23     30.32 o 
  11   9   7      244.13      341.70     66.57 o 
  12   9   7      142.69      156.06     54.73 o 
 -13  10   7       20.48       21.45     39.20 o 
 -12  10   7        1.18        8.14     32.54 o 
 -11  10   7        2.67        0.00     24.41 o 
 -10  10   7        1.40        2.22     14.05 o 
  -9  10   7       38.20       26.63     14.05 o 
  -8  10   7       22.99        0.00     17.01 o 
  -7  10   7        7.25        7.40     12.57 o 
  -6  10   7      137.78      153.10     17.01 o 
  -5  10   7        2.90        9.62     13.31 o 
  -4  10   7       59.37       72.48     14.05 o 
  -3  10   7        7.22        1.48     12.57 o 
  -2  10   7       67.98       71.74     11.83 o 
  -1  10   7       31.49       19.97     10.35 o 
   0  10   7       18.23       14.05      9.62 o 
   1  10   7       42.99       20.71     14.05 o 
   2  10   7        4.51       10.35     10.35 o 
   3  10   7       37.07       45.12     12.57 o 
   4  10   7       13.41       11.83     11.83 o 
   5  10   7        0.15       59.17     17.01 o 
   6  10   7        0.73       62.87     22.19 o 
   7  10   7       12.03        0.00     16.27 o 
   8  10   7       13.45       19.23     17.75 o 
   9  10   7       25.55       11.83     15.53 o 
  10  10   7        2.05        0.00     25.89 o 
  11  10   7        3.74       48.08     45.86 o 
  12  10   7        8.80       36.24     46.60 o 
 -12  11   7     1122.39     1396.40     88.01 o 
 -11  11   7       54.49       68.78     31.06 o 
 -10  11   7       83.33       73.96     18.49 o 
  -9  11   7      114.26       87.28     17.01 o 
  -8  11   7      302.33      376.47     25.15 o 
  -7  11   7      642.23      620.54     29.58 o 
  -6  11   7     2178.08     2386.02     70.26 o 
  -5  11   7      915.28      995.53     37.72 o 
  -4  11   7      144.15      122.78     17.01 o 
  -3  11   7        2.17        0.74     14.79 o 
  -2  11   7      751.71      700.42     25.89 o 
  -1  11   7      427.77      360.20     19.23 o 
   0  11   7     5028.19     5148.50    122.04 o 
   1  11   7      214.88      286.97     26.63 o 
   2  11   7       67.14       56.21     14.79 o 
   3  11   7      361.51      335.05     25.15 o 
   4  11   7       28.72        7.40     14.79 o 
   5  11   7      324.02      302.51     25.15 o 
   6  11   7     1607.39     1655.27     63.61 o 
   7  11   7        1.23        2.22     17.01 o 
   8  11   7       83.04      113.90     33.28 o 
   9  11   7       15.46       18.49     29.58 o 
  10  11   7       81.89       72.48     35.50 o 
  11  11   7      123.74      128.69     55.47 o 
 -12  12   7       18.33       13.31     39.94 o 
 -11  12   7       18.28        0.00     35.50 o 
 -10  12   7        4.69       28.11     38.46 o 
  -9  12   7       19.44       22.93     28.11 o 
  -8  12   7       12.80        0.00     18.49 o 
  -7  12   7        9.17        5.18     17.01 o 
  -6  12   7       40.66       54.73     16.27 o 
  -5  12   7       14.76        9.62     15.53 o 
  -4  12   7        8.71       22.93     12.57 o 
  -3  12   7       16.58        7.40     20.71 o 
  -2  12   7       19.90       21.45     11.09 o 
  -1  12   7        5.36        6.66     11.09 o 
   0  12   7       13.31       10.35     11.83 o 
   1  12   7       10.00       19.23     14.05 o 
   2  12   7        0.05        8.14     14.05 o 
   3  12   7        0.03       37.72     17.01 o 
   4  12   7        0.05        7.40     16.27 o 
   5  12   7       78.35       71.00     19.23 o 
   6  12   7       10.24       36.24     20.71 o 
   7  12   7        3.15        0.00     40.68 o 
   8  12   7       13.68       14.79     45.86 o 
   9  12   7        7.68       60.65     50.29 o 
  10  12   7       10.32        0.00     42.16 o 
  11  12   7        1.06       27.37     47.34 o 
 -11  13   7       14.20        0.00     41.42 o 
 -10  13   7      214.19      325.43     76.18 o 
  -9  13   7      536.64      556.20     53.25 o 
  -8  13   7      328.58      252.21     45.12 o 
  -7  13   7       53.95      122.04     25.15 o 
  -6  13   7      485.91      560.63     30.32 o 
  -5  13   7       47.01       45.86     14.79 o 
  -4  13   7      271.60      269.96     20.71 o 
  -3  13   7     1043.43      980.74     36.24 o 
  -2  13   7     1073.20     1030.29     32.54 o 
  -1  13   7       68.54       76.92     14.79 o 
   0  13   7     1032.97     1037.69     35.50 o 
   1  13   7       22.72       22.19     16.27 o 
   2  13   7      425.68      474.84     25.15 o 
   3  13   7      649.84      655.30     36.24 o 
   4  13   7      548.26      560.63     33.28 o 
   5  13   7       21.55       17.01     17.01 o 
   6  13   7      574.29      732.22     86.54 o 
   7  13   7       38.26        0.74     43.64 o 
   8  13   7      254.51      389.78     76.92 o 
 -10  14   7        0.90        0.00     57.69 o 
  -9  14   7        0.55        4.44     39.20 o 
  -8  14   7        3.15        0.00     38.46 o 
  -7  14   7        1.44        0.00     30.32 o 
  -6  14   7       23.86        0.00     27.37 o 
  -5  14   7        1.38       28.11     23.67 o 
  -4  14   7       54.43       73.22     16.27 o 
  -3  14   7       11.03        4.44     18.49 o 
  -2  14   7        1.46        5.92     12.57 o 
  -1  14   7       41.15       27.37     14.05 o 
   0  14   7        2.10        0.74     13.31 o 
   1  14   7        2.31        4.44     14.79 o 
   2  14   7        6.99        5.92     14.05 o 
   3  14   7        2.19        1.48     17.75 o 
   4  14   7        0.26       19.97     17.75 o 
   5  14   7        1.00        1.48     28.11 o 
   6  14   7        2.49        0.00     43.64 o 
  -9  15   7       20.82       75.44     50.29 o 
  -8  15   7       49.51       91.71     36.24 o 
  -7  15   7       14.29       46.60     41.42 o 
  -6  15   7       40.48       22.93     31.06 o 
  -5  15   7       96.67       43.64     26.63 o 
  -4  15   7      379.19      451.91     41.42 o 
  -3  15   7       16.40       90.23     30.32 o 
  -2  15   7      444.66      444.51     37.72 o 
  -1  15   7       82.16       56.21     19.23 o 
   0  15   7       89.37       82.84     17.01 o 
   1  15   7        3.84        7.40     14.79 o 
   2  15   7      219.52      193.78     21.45 o 
   3  15   7        5.96        0.00     28.85 o 
   4  15   7      279.47      330.61     47.34 o 
   5  15   7       65.04       56.95     42.90 o 
  -7  16   7       17.34        6.66     42.16 o 
  -6  16   7        9.68       14.79     40.68 o 
  -5  16   7        4.36        4.44     31.06 o 
  -4  16   7       29.55       20.71     31.06 o 
  -3  16   7        1.27        0.00     33.28 o 
  -2  16   7       22.21       69.52     34.76 o 
  -1  16   7       45.25       41.42     27.37 o 
   0  16   7        1.67        0.00     29.58 o 
   1  16   7       30.32       27.37     31.06 o 
   2  16   7       11.57        7.40     39.20 o 
   3  16   7       13.97      121.30     50.29 o 
   4  16   7        0.80       26.63     44.38 o 
   5  16   7       20.34       21.45     45.86 o 
  -5  17   7       12.05       22.93     34.02 o 
  -4  17   7        2.88        0.00     33.28 o 
  -3  17   7      578.25     1065.79    116.86 o 
  -2  17   7       52.62      116.12     56.95 o 
  -1  17   7       47.08      100.59     41.42 o 
   0  17   7       78.21       62.87     51.03 o 
   1  17   7      194.03      156.80     53.99 o 
   2  17   7       11.48        0.00     71.00 o 
   3  17   7      271.32      243.34     61.39 o 
   4  17   7       14.69       23.67     45.12 o 
 -14   0   8     1152.10     1147.89    102.81 o 
 -12   0   8     2546.01     2603.47    170.11 o 
 -10   0   8       23.95       15.53     26.63 o 
  -8   0   8     2720.56     2615.30    111.68 o 
  -6   0   8    10964.12    10791.07    572.47 o 
  -4   0   8     1090.25     1150.11     79.14 o 
  -2   0   8     3715.58     3737.31    141.27 o 
   0   0   8    17682.40    17370.00    505.16 o 
   2   0   8     4710.17     4814.93    149.40 o 
   4   0   8      981.51     1128.66     45.12 o 
   6   0   8     9510.47     9499.69    275.88 o 
   8   0   8      390.45      533.27     36.24 o 
  10   0   8      576.72      549.54     39.94 o 
  12   0   8     2156.69     2369.01    168.63 o 
  14   0   8       77.67       33.28     54.73 o 
 -15   1   8       17.87        0.00     28.11 o 
 -14   1   8        0.64       17.01     25.15 o 
 -13   1   8       37.94       20.71     43.64 o 
 -12   1   8        3.56       44.38     19.23 o 
 -11   1   8        9.20        8.88     14.79 o 
 -10   1   8        0.02        4.44     13.31 o 
  -9   1   8       64.70       46.60     14.79 o 
  -8   1   8       16.78       17.75     10.35 o 
  -7   1   8        9.51        5.18      8.88 o 
  -6   1   8       79.79       89.49     14.05 o 
  -5   1   8       15.05       12.57      9.62 o 
  -4   1   8       25.25       30.32     11.83 o 
  -3   1   8      157.97      153.84      8.14 o 
  -2   1   8       12.71       12.57      5.18 o 
  -1   1   8       33.45       25.15      6.66 o 
   0   1   8       10.46       20.71      6.66 o 
   1   1   8      353.82      363.15     14.79 o 
   2   1   8      264.89      261.09     13.31 o 
   3   1   8      311.99      309.90     14.05 o 
   4   1   8       96.91      160.50     12.57 o 
   5   1   8      248.02      253.69     12.57 o 
   6   1   8       19.50       20.71      9.62 o 
   7   1   8        6.64        1.48      8.88 o 
   8   1   8       11.83       32.54     12.57 o 
   9   1   8        7.70       28.11     14.05 o 
  10   1   8       14.84       12.57     14.05 o 
  11   1   8      171.89      182.69     22.19 o 
  12   1   8        0.02       25.15     33.28 o 
  13   1   8        0.30      104.29     39.20 o 
  14   1   8       11.76       20.71     36.98 o 
 -15   2   8      391.39      453.39     48.81 o 
 -14   2   8      531.78      531.79     39.94 o 
 -13   2   8      909.30      973.34     55.47 o 
 -12   2   8      597.79      582.82     37.72 o 
 -11   2   8      454.27      436.38     31.80 o 
 -10   2   8     1143.79     1130.14     50.29 o 
  -9   2   8       12.28       23.67     13.31 o 
  -8   2   8     5039.56     4920.70    136.09 o 
  -7   2   8      940.06      911.95     34.76 o 
  -6   2   8     3452.69     3269.13    107.25 o 
  -5   2   8     2106.41     2005.85     69.52 o 
  -4   2   8    12070.59    11515.90    293.63 o 
  -3   2   8      850.96      800.27     27.37 o 
  -2   2   8     5156.35     4929.57    104.29 o 
  -1   2   8     2978.68     2804.64     62.87 o 
   0   2   8     2789.28     2704.79     62.13 o 
   1   2   8     1023.25      920.83     26.63 o 
   2   2   8     4276.85     4233.59     85.06 o 
   3   2   8     1146.10     1102.04     28.11 o 
   4   2   8     3449.29     3398.56     76.18 o 
   5   2   8     3029.07     3078.30     70.26 o 
   6   2   8     2999.69     2996.20     84.32 o 
   7   2   8      230.47      252.95     22.93 o 
   8   2   8      756.11      818.76     32.54 o 
   9   2   8      207.59      260.35     20.71 o 
  10   2   8      566.43      610.93     29.58 o 
  11   2   8       52.35       48.08     17.75 o 
  12   2   8      207.71      278.84     45.12 o 
  13   2   8       86.97      102.81     39.94 o 
  14   2   8      156.38      139.79     43.64 o 
 -15   3   8       11.20        6.66     22.19 o 
 -14   3   8        5.74        6.66     20.71 o 
 -13   3   8       19.00        0.00     44.38 o 
 -12   3   8       41.40       18.49     19.23 o 
 -11   3   8       36.97       17.01     17.01 o 
 -10   3   8        0.18        7.40     14.05 o 
  -9   3   8       14.22        4.44     12.57 o 
  -8   3   8       34.88       16.27     11.09 o 
  -7   3   8        3.66        3.70      8.88 o 
  -6   3   8       44.33       41.42     11.09 o 
  -5   3   8       33.22       24.41     13.31 o 
  -4   3   8      269.07      286.23     17.01 o 
  -3   3   8        7.68        2.96      6.66 o 
  -2   3   8       14.81       16.27      5.92 o 
  -1   3   8        4.53       11.09      6.66 o 
   0   3   8       48.37       50.29      8.14 o 
   1   3   8       14.61        9.62      5.92 o 
   2   3   8      444.13      417.15     15.53 o 
   3   3   8       12.81       11.83      6.66 o 
   4   3   8      490.36      530.31     19.23 o 
   5   3   8       59.67       65.83     10.35 o 
   6   3   8        8.45        6.66     11.83 o 
   7   3   8        3.38        7.40     13.31 o 
   8   3   8       41.71       25.89     15.53 o 
   9   3   8        4.09        2.96     12.57 o 
  10   3   8       12.39        7.40     14.79 o 
  11   3   8        0.52        8.88     15.53 o 
  12   3   8       50.08       53.99     34.76 o 
  13   3   8        2.48      125.00     53.99 o 
  14   3   8        3.10        9.62     51.77 o 
 -15   4   8      208.46      174.55     31.80 o 
 -14   4   8       64.20       53.99     23.67 o 
 -13   4   8       12.86        0.00     31.06 o 
 -12   4   8        3.53        5.18     16.27 o 
 -11   4   8      752.23      803.23     42.90 o 
 -10   4   8     2381.41     2248.45     72.48 o 
  -9   4   8     1375.81     1541.37     57.69 o 
  -8   4   8     1492.44     1502.17     51.03 o 
  -7   4   8      212.84      210.05     20.71 o 
  -6   4   8     1468.18     1415.63     46.60 o 
  -5   4   8      144.33      144.97     13.31 o 
  -4   4   8     6787.58     6533.81    171.59 o 
  -3   4   8      575.10      570.99     22.93 o 
  -2   4   8     1050.43      972.60     32.54 o 
  -1   4   8     1359.49     1326.88     43.64 o 
   0   4   8      167.78      153.84     11.09 o 
   1   4   8     1061.42     1029.55     28.11 o 
   2   4   8     2675.50     2678.17     61.39 o 
   3   4   8     2133.75     2235.87     52.51 o 
   4   4   8     4459.78     4389.65     95.41 o 
   5   4   8       36.69       31.06     10.35 o 
   6   4   8        4.42        2.22     12.57 o 
   7   4   8       53.74       36.24     15.53 o 
   8   4   8      586.57      555.46     23.67 o 
   9   4   8      654.90      725.57     38.46 o 
  10   4   8      313.62      387.56     27.37 o 
  11   4   8      456.17      463.74     31.06 o 
  12   4   8       93.18       59.17     48.08 o 
  13   4   8        3.73       36.24     49.55 o 
 -15   5   8        9.30       37.72     24.41 o 
 -14   5   8        5.73       20.71     21.45 o 
 -13   5   8       23.28       17.01     29.58 o 
 -12   5   8       93.83       49.55     20.71 o 
 -11   5   8       20.42       25.15     17.75 o 
 -10   5   8        2.38       12.57     13.31 o 
  -9   5   8        0.73        5.92     14.79 o 
  -8   5   8        0.95        9.62     12.57 o 
  -7   5   8        5.45       10.35     11.83 o 
  -6   5   8       16.13       18.49     10.35 o 
  -5   5   8       94.91       92.45     11.09 o 
  -4   5   8        5.03       17.01      9.62 o 
  -3   5   8        2.20        9.62      7.40 o 
  -2   5   8       26.11       27.37      8.14 o 
  -1   5   8       44.26       25.89      8.88 o 
   0   5   8        0.07        4.44      6.66 o 
   1   5   8        0.84        5.92      8.14 o 
   2   5   8      197.06      190.08     12.57 o 
   3   5   8       75.50      102.81     11.83 o 
   4   5   8      319.65      346.88     17.75 o 
   5   5   8       12.30       52.51     14.05 o 
   6   5   8        9.81       23.67     14.05 o 
   7   5   8        5.62        9.62     17.75 o 
   8   5   8       21.72       28.11     19.97 o 
   9   5   8        5.19        8.88     19.97 o 
  10   5   8       14.94       18.49     14.05 o 
  11   5   8        0.83        5.92     14.79 o 
  12   5   8       36.65       34.02     46.60 o 
  13   5   8       43.67        1.48     44.38 o 
 -15   6   8     1104.04     1170.08    108.72 o 
 -14   6   8        8.49       30.32     22.93 o 
 -13   6   8      140.04      162.72     33.28 o 
 -12   6   8       42.78       30.32     22.19 o 
 -11   6   8      638.43      607.97     37.72 o 
 -10   6   8        1.70       16.27     14.05 o 
  -9   6   8     3575.09     3996.91    135.35 o 
  -8   6   8       80.57       54.73     17.01 o 
  -7   6   8      254.89      290.67     23.67 o 
  -6   6   8        0.61        5.92     11.09 o 
  -5   6   8     1647.29     1632.34     47.34 o 
  -4   6   8      503.54      545.84     21.45 o 
  -3   6   8     9375.23     9125.45    236.68 o 
  -2   6   8       10.15        9.62      8.88 o 
  -1   6   8      855.69      831.33     30.32 o 
   0   6   8      309.00      301.03     15.53 o 
   1   6   8      627.54      644.21     22.93 o 
   2   6   8       68.53       60.65     11.83 o 
   3   6   8     5776.15     6037.53    156.80 o 
   4   6   8       84.10       85.80     15.53 o 
   5   6   8      434.40      409.01     34.76 o 
   6   6   8       99.23       81.36     20.71 o 
   7   6   8      282.27      278.84     30.32 o 
   8   6   8        0.39       32.54     19.23 o 
   9   6   8     1927.21     2204.81     95.41 o 
  10   6   8        6.82       40.68     23.67 o 
  11   6   8      409.80      413.45     71.00 o 
  12   6   8       19.28       41.42     47.34 o 
  13   6   8       89.03       93.93     54.73 o 
 -14   7   8       15.99        0.00     34.02 o 
 -13   7   8        3.68       31.80     26.63 o 
 -12   7   8       72.07       34.02     25.15 o 
 -11   7   8        1.30        3.70     15.53 o 
 -10   7   8        2.55       12.57     15.53 o 
  -9   7   8        0.04        3.70     17.01 o 
  -8   7   8        1.56       11.09     14.79 o 
  -7   7   8       28.36       22.19     14.79 o 
  -6   7   8      177.05      123.52     18.49 o 
  -5   7   8        0.13       45.86     19.23 o 
  -4   7   8       27.12       42.90     10.35 o 
  -3   7   8       17.89       38.46     11.09 o 
  -2   7   8        0.56        4.44      8.88 o 
  -1   7   8       42.13       38.46     10.35 o 
   0   7   8       57.04       54.73     10.35 o 
   1   7   8      146.76      147.92     13.31 o 
   2   7   8      107.50       83.58     13.31 o 
   3   7   8        0.82        0.74     11.83 o 
   4   7   8       10.59       17.01     13.31 o 
   5   7   8        4.21       60.65     29.58 o 
   6   7   8        3.66        3.70     16.27 o 
   7   7   8       24.32        5.92     18.49 o 
   8   7   8       12.15        6.66     19.23 o 
   9   7   8        8.74       33.28     21.45 o 
  10   7   8        1.18        6.66     21.45 o 
  11   7   8        4.47        0.00     39.20 o 
  12   7   8       16.66        1.48     43.64 o 
  13   7   8        0.82        0.00     48.08 o 
 -14   8   8       79.10      119.08     54.73 o 
 -13   8   8      738.44      775.86     56.95 o 
 -12   8   8       10.84       26.63     25.15 o 
 -11   8   8      448.25      452.65     35.50 o 
 -10   8   8      523.74      526.61     36.24 o 
  -9   8   8      329.19      390.52     29.58 o 
  -8   8   8      711.32      766.25     39.20 o 
  -7   8   8     1116.42     1065.05     48.81 o 
  -6   8   8      645.48      653.09     45.12 o 
  -5   8   8      717.50      719.65     35.50 o 
  -4   8   8     3092.79     3107.89     87.28 o 
  -3   8   8      815.09      891.98     32.54 o 
  -2   8   8      205.86      251.47     17.75 o 
  -1   8   8     1871.96     2064.28     55.47 o 
   0   8   8      182.90      190.08     17.01 o 
   1   8   8     1556.19     1801.72     55.47 o 
   2   8   8     1475.02     1427.47     46.60 o 
   3   8   8     1109.63     1096.86     39.94 o 
   4   8   8     1921.89     1786.92     65.83 o 
   5   8   8     1212.29     1155.29     48.81 o 
   6   8   8       91.28       57.69     17.75 o 
   7   8   8     1095.02     1069.49     47.34 o 
   8   8   8      177.77      170.11     22.93 o 
   9   8   8       61.08       82.84     24.41 o 
  10   8   8       36.84        2.96     37.72 o 
  11   8   8      286.96      364.63     68.78 o 
  12   8   8        1.75       73.96     49.55 o 
 -13   9   8        9.87       34.76     28.11 o 
 -12   9   8      108.51       72.48     29.58 o 
 -11   9   8       23.55       28.11     21.45 o 
 -10   9   8        0.30        1.48     23.67 o 
  -9   9   8        0.16       14.05     20.71 o 
  -8   9   8        3.65        0.00     24.41 o 
  -7   9   8        0.13        0.00     21.45 o 
  -6   9   8       77.81       40.68     17.01 o 
  -5   9   8       10.69       24.41     20.71 o 
  -4   9   8        0.06       36.98     20.71 o 
  -3   9   8        0.33        4.44     12.57 o 
  -2   9   8      137.71      128.69     16.27 o 
  -1   9   8       98.57       86.54     16.27 o 
   0   9   8      188.62      198.22     18.49 o 
   1   9   8      127.37      153.10     16.27 o 
   2   9   8        8.21        5.18     10.35 o 
   3   9   8        0.06        2.22     11.83 o 
   4   9   8       58.65       49.55     17.01 o 
   5   9   8       10.16       61.39     17.01 o 
   6   9   8       89.32      107.25     20.71 o 
   7   9   8       31.60       24.41     18.49 o 
   8   9   8       20.13        9.62     17.75 o 
   9   9   8        7.37        8.14     18.49 o 
  10   9   8        1.23       36.24     44.38 o 
  11   9   8        0.38        0.00     39.94 o 
  12   9   8       52.70       72.48     51.77 o 
 -13  10   8      961.30      974.82     92.45 o 
 -12  10   8      501.02      502.20     53.25 o 
 -11  10   8      143.62      161.98     36.98 o 
 -10  10   8        4.14        0.00     32.54 o 
  -9  10   8       75.84       65.83     28.11 o 
  -8  10   8     1447.29     1506.61     82.84 o 
  -7  10   8     1444.26     1488.86     48.08 o 
  -6  10   8     2849.02     3127.12     87.28 o 
  -5  10   8      818.03      814.32     31.80 o 
  -4  10   8     1149.45     1118.31     38.46 o 
  -3  10   8      198.13      177.51     17.01 o 
  -2  10   8     1089.89     1072.45     39.94 o 
  -1  10   8     1248.77     1270.67     51.03 o 
   0  10   8     1904.74     1838.70     58.43 o 
   1  10   8      714.83      724.83     37.72 o 
   2  10   8      468.74      472.62     22.93 o 
   3  10   8       22.57       47.34     16.27 o 
   4  10   8      374.29      325.43     25.15 o 
   5  10   8     2023.40     1984.40     73.22 o 
   6  10   8     1306.30     1281.02     53.99 o 
   7  10   8      414.76      402.35     30.32 o 
   8  10   8      191.13      171.59     24.41 o 
   9  10   8       63.30       56.21     31.06 o 
  10  10   8       40.65       48.08     31.80 o 
  11  10   8      153.43      185.64     61.39 o 
 -12  11   8       44.32       80.62     45.12 o 
 -11  11   8        3.02        2.96     28.11 o 
 -10  11   8       10.79        0.00     36.98 o 
  -9  11   8       29.33       17.01     20.71 o 
  -8  11   8        5.17        0.00     19.97 o 
  -7  11   8        3.93        6.66     13.31 o 
  -6  11   8        0.21       14.79     14.05 o 
  -5  11   8        7.53        4.44     12.57 o 
  -4  11   8        2.07        3.70     11.83 o 
  -3  11   8        2.10        8.14     11.83 o 
  -2  11   8       34.34       25.89     12.57 o 
  -1  11   8        0.48        0.00     14.79 o 
   0  11   8       43.84       73.96     18.49 o 
   1  11   8        9.53        8.88     17.75 o 
   2  11   8       34.64       44.38     15.53 o 
   3  11   8       75.56       26.63     16.27 o 
   4  11   8       12.04        8.88     15.53 o 
   5  11   8        5.74        0.00     16.27 o 
   6  11   8       42.31      117.60     26.63 o 
   7  11   8       34.96       25.15     19.23 o 
   8  11   8        3.94        5.92     18.49 o 
   9  11   8        0.04        0.00     28.11 o 
  10  11   8        4.54        0.00     40.68 o 
  11  11   8       21.36       61.39     51.03 o 
 -11  12   8        0.70        0.00     38.46 o 
 -10  12   8        5.16        0.00     36.24 o 
  -9  12   8      362.40      373.51     45.86 o 
  -8  12   8      360.09      436.38     35.50 o 
  -7  12   8      115.76       99.11     18.49 o 
  -6  12   8     1262.33     1343.89     47.34 o 
  -5  12   8      296.14      213.75     20.71 o 
  -4  12   8       10.19        9.62     12.57 o 
  -3  12   8     1118.27     1227.03     54.73 o 
  -2  12   8      620.24      609.45     28.85 o 
  -1  12   8        0.47        7.40     13.31 o 
   0  12   8     2025.21     2133.81     68.78 o 
   1  12   8       38.10       22.93     20.71 o 
   2  12   8      340.38      360.94     27.37 o 
   3  12   8      720.84      653.09     35.50 o 
   4  12   8      216.15      235.94     30.32 o 
   5  12   8      128.29       95.41     24.41 o 
   6  12   8      848.40      864.62     50.29 o 
   7  12   8       49.84       18.49     22.93 o 
   8  12   8       99.61      167.15     56.21 o 
   9  12   8       69.45       98.37     51.03 o 
  10  12   8      184.30      160.50     59.91 o 
 -11  13   8        1.96        0.00     42.90 o 
 -10  13   8        5.02        8.88     59.17 o 
  -9  13   8       14.30        5.92     35.50 o 
  -8  13   8       11.88        0.00     31.06 o 
  -7  13   8        0.08       23.67     28.11 o 
  -6  13   8        0.20       16.27     24.41 o 
  -5  13   8       45.40       23.67     14.79 o 
  -4  13   8        3.13       17.75     14.05 o 
  -3  13   8        0.53       20.71     25.15 o 
  -2  13   8        0.02        2.96     14.05 o 
  -1  13   8       33.49       36.24     15.53 o 
   0  13   8        0.66        2.96     15.53 o 
   1  13   8        0.61        8.88     18.49 o 
   2  13   8        0.63       16.27     17.75 o 
   3  13   8        0.68        8.88     18.49 o 
   4  13   8        9.07        0.74     22.19 o 
   5  13   8       18.15       16.27     23.67 o 
   6  13   8        7.05       19.97     45.12 o 
   7  13   8        3.41       34.76     48.08 o 
 -10  14   8      631.45      671.58     81.36 o 
  -9  14   8        5.39        0.00     42.90 o 
  -8  14   8      271.49      349.10     62.87 o 
  -7  14   8       92.86       57.69     41.42 o 
  -6  14   8       16.72        2.22     28.85 o 
  -5  14   8       14.58       25.15     24.41 o 
  -4  14   8     1047.55     1163.42     59.17 o 
  -3  14   8       18.84       18.49     42.16 o 
  -2  14   8      370.97      378.69     25.15 o 
  -1  14   8      121.63      159.76     19.97 o 
   0  14   8       84.18       59.91     19.23 o 
   1  14   8        1.42        9.62     18.49 o 
   2  14   8      256.60      249.99     27.37 o 
   3  14   8      107.80      111.68     34.02 o 
   4  14   8      310.27      439.33     75.44 o 
   5  14   8      107.93      112.42     53.99 o 
  -8  15   8        7.11       28.85     34.76 o 
  -7  15   8        0.48        0.00     37.72 o 
  -6  15   8        8.31       14.05     45.86 o 
  -5  15   8        3.95       11.09     25.89 o 
  -4  15   8       11.85        1.48     24.41 o 
  -3  15   8        1.70       50.29     48.08 o 
  -2  15   8        6.57       20.71     31.06 o 
  -1  15   8        8.08       25.15     32.54 o 
   0  15   8        0.05        0.74     23.67 o 
   1  15   8       17.77       40.68     31.80 o 
   2  15   8       19.94       33.28     31.06 o 
   3  15   8        2.22       22.93     31.80 o 
  -7  16   8        2.54        0.00     43.64 o 
  -6  16   8       84.61       98.37     54.73 o 
  -5  16   8        1.38       12.57     32.54 o 
  -4  16   8      557.70      698.20     84.32 o 
  -3  16   8      307.46      291.41     84.32 o 
  -2  16   8       19.04       12.57     34.76 o 
  -1  16   8        1.23       37.72     34.76 o 
   0  16   8       18.00       35.50     33.28 o 
   1  16   8       40.03       84.32     34.76 o 
   2  16   8      122.10      181.95     66.57 o 
   3  16   8      421.78      466.70     68.05 o 
  -4  17   8       10.09        0.00     50.29 o 
  -3  17   8        3.42       77.66     85.80 o 
  -2  17   8       16.40        0.00     46.60 o 
  -1  17   8        0.00       31.80     50.29 o 
   0  17   8       15.24        0.00     42.16 o 
   1  17   8        3.36        7.40     43.64 o 
   2  17   8        0.70       70.26     72.48 o 
   3  17   8        2.26       83.58     52.51 o 
 -15   0   9       70.79       80.62     47.34 o 
 -13   0   9       38.63        8.14     36.24 o 
 -11   0   9       18.38       10.35     28.85 o 
  -9   0   9        0.38       14.79     22.93 o 
  -7   0   9       32.97       31.80     25.15 o 
  -5   0   9      108.23      110.20     28.11 o 
  -3   0   9       60.35      104.29     26.63 o 
  -1   0   9        8.12        5.18     10.35 o 
   1   0   9      208.57      198.22     17.75 o 
   3   0   9       78.14       67.31     14.05 o 
   5   0   9      215.70      235.20     26.63 o 
   7   0   9       50.10       81.36     16.27 o 
   9   0   9       16.78        4.44     18.49 o 
  11   0   9       76.06       76.18     27.37 o 
  13   0   9       50.82      156.06     60.65 o 
 -15   1   9      453.67      504.42     52.51 o 
 -14   1   9     1035.57     1141.24     73.96 o 
 -13   1   9      221.28      163.46     34.02 o 
 -12   1   9     2147.61     2313.53    110.94 o 
 -11   1   9      181.79      162.72     29.58 o 
 -10   1   9       93.60      138.31     22.19 o 
  -9   1   9       87.07      107.25     18.49 o 
  -8   1   9      335.83      322.47     18.49 o 
  -7   1   9     2221.45     2004.37     62.13 o 
  -6   1   9    13247.87    12680.06    380.17 o 
  -5   1   9      325.72      318.78     21.45 o 
  -4   1   9     2358.27     2169.31     94.67 o 
  -3   1   9      730.74      644.95     39.20 o 
  -2   1   9     5411.47     5232.82    137.57 o 
  -1   1   9     1449.96     1425.25     44.38 o 
   0   1   9     5073.34     4648.52    102.07 o 
   1   1   9     1870.41     1829.08     45.86 o 
   2   1   9      675.36      631.64     21.45 o 
   3   1   9      136.39      130.91     11.83 o 
   4   1   9     3148.68     3241.76     75.44 o 
   5   1   9      593.11      594.66     27.37 o 
   6   1   9     2813.42     2915.59     75.44 o 
   7   1   9      536.77      570.99     27.37 o 
   8   1   9     1467.84     1419.33     48.08 o 
   9   1   9      127.69      147.18     19.23 o 
  10   1   9      172.11      213.75     22.19 o 
  11   1   9       82.32       86.54     19.97 o 
  12   1   9      536.87      665.66     60.65 o 
  13   1   9       37.28       22.93     34.76 o 
  14   1   9      120.39      109.46     63.61 o 
 -15   2   9       16.42        5.18     29.58 o 
 -14   2   9        8.90       15.53     28.11 o 
 -13   2   9        7.99        5.92     22.93 o 
 -12   2   9        1.00        5.92     17.75 o 
 -11   2   9       24.77       42.90     19.23 o 
 -10   2   9       43.31       55.47     17.75 o 
  -9   2   9        0.76        1.48     11.83 o 
  -8   2   9        5.61        0.00     10.35 o 
  -7   2   9       44.66       39.94     11.83 o 
  -6   2   9       46.37       38.46     13.31 o 
  -5   2   9       66.15       68.78     16.27 o 
  -4   2   9       82.58       90.97     14.05 o 
  -3   2   9       14.63        9.62      7.40 o 
  -2   2   9      121.81      111.68     14.05 o 
  -1   2   9        9.45        5.18      6.66 o 
   0   2   9       38.58       33.28      8.14 o 
   1   2   9       30.09       24.41      7.40 o 
   2   2   9      174.29      161.98     12.57 o 
   3   2   9      556.54      570.25     20.71 o 
   4   2   9       36.82       36.98     10.35 o 
   5   2   9        0.07        4.44      8.88 o 
   6   2   9      148.14      133.13     14.05 o 
   7   2   9      147.31      164.94     18.49 o 
   8   2   9        0.11       16.27     14.05 o 
   9   2   9       24.90       23.67     14.79 o 
  10   2   9        2.01        9.62     15.53 o 
  11   2   9       22.68       10.35     20.71 o 
  12   2   9        2.49        0.00     31.06 o 
  13   2   9        4.08       25.89     34.76 o 
 -15   3   9       41.97       32.54     30.32 o 
 -14   3   9        6.64       12.57     22.19 o 
 -13   3   9      979.21     1143.45     59.17 o 
 -12   3   9      101.38       65.09     22.19 o 
 -11   3   9      555.91      659.00     39.20 o 
 -10   3   9     3117.35     3079.78    107.98 o 
  -9   3   9       85.50       84.32     16.27 o 
  -8   3   9      883.54      787.70     34.02 o 
  -7   3   9     3788.32     3480.66     99.85 o 
  -6   3   9       38.58       34.76     13.31 o 
  -5   3   9       62.13       55.47     12.57 o 
  -4   3   9     2655.82     2493.26     84.32 o 
  -3   3   9       30.17       42.16      8.88 o 
  -2   3   9     4477.92     4445.12    140.53 o 
  -1   3   9     3273.87     3094.57     77.66 o 
   0   3   9       79.73      100.59     11.09 o 
   1   3   9     3241.75     3287.62     75.44 o 
   2   3   9     7219.28     7256.42    156.06 o 
   3   3   9       61.78       51.03      8.88 o 
   4   3   9     1813.53     1801.72     45.86 o 
   5   3   9      241.62      286.97     19.23 o 
   6   3   9      375.41      390.52     26.63 o 
   7   3   9      238.96      238.16     24.41 o 
   8   3   9     1504.01     1499.95     59.91 o 
   9   3   9       15.15       25.89     18.49 o 
  10   3   9      622.76      589.48     37.72 o 
  11   3   9      175.82      220.41     28.85 o 
  12   3   9       15.97        8.88     47.34 o 
  13   3   9      137.07      136.83     56.95 o 
 -15   4   9       16.52        4.44     22.93 o 
 -14   4   9        5.65        8.88     22.19 o 
 -13   4   9        4.75        0.00     22.19 o 
 -12   4   9        0.34        2.96     17.75 o 
 -11   4   9       13.29       19.23     17.75 o 
 -10   4   9       63.70       56.21     16.27 o 
  -9   4   9        0.22       11.83     14.79 o 
  -8   4   9        0.24        4.44     11.83 o 
  -7   4   9       75.04       51.03     15.53 o 
  -6   4   9      145.90      133.87     14.79 o 
  -5   4   9       14.50        5.92     10.35 o 
  -4   4   9      123.59      142.01     13.31 o 
  -3   4   9        6.04       25.89      8.88 o 
  -2   4   9       63.71       77.66     13.31 o 
  -1   4   9        0.28        2.22      8.88 o 
   0   4   9       12.67       19.23      8.88 o 
   1   4   9        0.48        8.14      7.40 o 
   2   4   9       81.07       70.26      9.62 o 
   3   4   9      107.24      117.60     11.83 o 
   4   4   9      268.20      272.92     17.01 o 
   5   4   9       59.66       62.87     15.53 o 
   6   4   9       11.53        9.62     13.31 o 
   7   4   9       13.64       24.41     15.53 o 
   8   4   9        1.06        0.00     16.27 o 
   9   4   9       19.79       46.60     22.93 o 
  10   4   9       18.18        0.00     21.45 o 
  11   4   9        0.41       10.35     24.41 o 
  12   4   9       17.08       73.96     48.81 o 
  13   4   9        0.37        0.00     49.55 o 
 -15   5   9      494.26      524.39     76.18 o 
 -14   5   9       25.39       26.63     24.41 o 
 -13   5   9       61.60       17.75     23.67 o 
 -12   5   9       59.33       72.48     22.93 o 
 -11   5   9       65.75       45.86     19.97 o 
 -10   5   9      865.74      868.32     39.20 o 
  -9   5   9     2966.59     3211.43    103.55 o 
  -8   5   9      261.30      196.00     19.97 o 
  -7   5   9      529.22      545.10     31.06 o 
  -6   5   9      172.40      176.03     17.01 o 
  -5   5   9     2357.69     2158.21     77.66 o 
  -4   5   9      684.72      692.29     28.11 o 
  -3   5   9     3707.05     3644.85    100.59 o 
  -2   5   9      575.93      539.18     28.11 o 
  -1   5   9      176.40      182.69     16.27 o 
   0   5   9       16.62       10.35     10.35 o 
   1   5   9      897.10      876.45     32.54 o 
   2   5   9     1246.45     1273.63     38.46 o 
   3   5   9     3818.09     3896.32    106.51 o 
   4   5   9      190.20      207.09     17.01 o 
   5   5   9      168.64      176.03     17.75 o 
   6   5   9       36.21       42.90     18.49 o 
   7   5   9       35.20       59.91     20.71 o 
   8   5   9       31.11       35.50     21.45 o 
   9   5   9     1214.28     1445.96     72.48 o 
  10   5   9       89.66      102.81     28.11 o 
  11   5   9       23.62      113.16     51.03 o 
  12   5   9        6.02        0.00     42.90 o 
  13   5   9      131.97      127.95     62.13 o 
 -14   6   9       36.24       28.85     23.67 o 
 -13   6   9        0.43       19.97     21.45 o 
 -12   6   9       15.63       25.15     20.71 o 
 -11   6   9        6.60        5.18     18.49 o 
 -10   6   9       45.37       40.68     17.01 o 
  -9   6   9        6.67       10.35     16.27 o 
  -8   6   9        9.41        5.92     12.57 o 
  -7   6   9       70.25       65.83     17.01 o 
  -6   6   9       47.74       37.72     14.79 o 
  -5   6   9       49.11       65.83     14.05 o 
  -4   6   9       65.28       59.91     11.83 o 
  -3   6   9      117.37      122.04     14.05 o 
  -2   6   9       64.32       87.28     15.53 o 
  -1   6   9        5.13        4.44     11.83 o 
   0   6   9       81.27       85.80     12.57 o 
   1   6   9       15.64       20.71     11.09 o 
   2   6   9      233.88      232.24     20.71 o 
   3   6   9       49.05       28.11     14.05 o 
   4   6   9        8.59        8.14     11.83 o 
   5   6   9        1.79       26.63     16.27 o 
   6   6   9       46.55       55.47     20.71 o 
   7   6   9        8.51       17.01     20.71 o 
   8   6   9      142.89      161.98     28.11 o 
   9   6   9        5.48       11.09     21.45 o 
  10   6   9       52.23       67.31     44.38 o 
  11   6   9        0.54        0.00     40.68 o 
  12   6   9       46.66      107.98     53.25 o 
 -14   7   9        1.89        5.18     25.89 o 
 -13   7   9      113.06      111.68     31.80 o 
 -12   7   9        0.33        2.22     19.23 o 
 -11   7   9      191.44      212.27     25.15 o 
 -10   7   9     1055.71     1161.94     48.08 o 
  -9   7   9     1386.97     1531.02     55.47 o 
  -8   7   9        1.23        0.00     14.79 o 
  -7   7   9      627.65      662.70     36.24 o 
  -6   7   9      814.06      827.64     39.94 o 
  -5   7   9     2721.75     2638.97     79.88 o 
  -4   7   9      712.24      746.28     27.37 o 
  -3   7   9     1189.19     1197.45     49.55 o 
  -2   7   9     1418.77     1286.94     49.55 o 
  -1   7   9      746.23      779.56     28.11 o 
   0   7   9      581.14      551.76     28.85 o 
   1   7   9     1712.32     1730.71     62.87 o 
   2   7   9      563.47      483.71     28.11 o 
   3   7   9     2599.63     2536.90     85.80 o 
   4   7   9       87.01      104.29     18.49 o 
   5   7   9      853.47      844.65     47.34 o 
   6   7   9      319.97      305.46     29.58 o 
   7   7   9      455.12      440.81     36.98 o 
   8   7   9      246.56      201.92     30.32 o 
   9   7   9      688.99      743.32     48.81 o 
  10   7   9      140.77      137.57     53.99 o 
  11   7   9       27.29       14.79     43.64 o 
  12   7   9      164.30      319.52     71.00 o 
 -13   8   9        7.21       15.53     27.37 o 
 -12   8   9       14.58        8.88     24.41 o 
 -11   8   9        1.70        4.44     19.97 o 
 -10   8   9       64.04       44.38     20.71 o 
  -9   8   9        0.17        7.40     16.27 o 
  -8   8   9       22.76       17.75     15.53 o 
  -7   8   9        3.28        7.40     19.97 o 
  -6   8   9        4.47       25.89     19.97 o 
  -5   8   9       82.37       88.75     22.93 o 
  -4   8   9        6.52        8.14     13.31 o 
  -3   8   9        8.39        6.66     16.27 o 
  -2   8   9        6.22       28.85     18.49 o 
  -1   8   9        0.00        1.48     10.35 o 
   0   8   9        5.24        5.92     11.83 o 
   1   8   9       37.62       34.02     14.79 o 
   2   8   9       62.04       66.57     17.01 o 
   3   8   9       90.21      102.07     18.49 o 
   4   8   9       51.61       62.87     19.97 o 
   5   8   9      125.19      209.31     26.63 o 
   6   8   9        4.14        2.22     19.23 o 
   7   8   9        7.83        0.00     18.49 o 
   8   8   9        0.24        2.22     20.71 o 
   9   8   9        2.04       25.89     40.68 o 
  10   8   9       13.49       14.05     42.90 o 
  11   8   9        3.25        0.00     42.16 o 
  12   8   9        0.09        0.00     46.60 o 
 -13   9   9      876.69      982.96     91.71 o 
 -12   9   9      137.76       87.28     42.16 o 
 -11   9   9     1008.82     1099.82     70.26 o 
 -10   9   9      721.81      730.75     55.47 o 
  -9   9   9        5.74       17.01     25.15 o 
  -8   9   9       40.28       82.10     31.80 o 
  -7   9   9     1911.42     2039.88     97.63 o 
  -6   9   9      258.83      318.04     35.50 o 
  -5   9   9      701.10      721.13     48.08 o 
  -4   9   9     1050.99     1172.30     42.90 o 
  -3   9   9       23.27        0.00     18.49 o 
  -2   9   9     1249.53     1159.73     48.08 o 
  -1   9   9     3619.45     3408.91    109.46 o 
   0   9   9      153.84      160.50     18.49 o 
   1   9   9     1922.71     2260.28     79.14 o 
   2   9   9      987.81      914.91     42.16 o 
   3   9   9      158.16      118.34     19.97 o 
   4   9   9      262.09      186.38     25.89 o 
   5   9   9      590.20      606.49     39.94 o 
   6   9   9      341.58      381.64     34.02 o 
   7   9   9      680.32      707.08     45.86 o 
   8   9   9      525.90      710.78     79.14 o 
   9   9   9        4.83        0.00     36.24 o 
  10   9   9      148.51      111.68     51.77 o 
  11   9   9       93.06       81.36     51.77 o 
 -12  10   9        4.59       27.37     39.20 o 
 -11  10   9        3.88        0.00     27.37 o 
 -10  10   9       32.62        1.48     27.37 o 
  -9  10   9        0.13       11.09     25.89 o 
  -8  10   9        3.87        0.00     25.89 o 
  -7  10   9        1.78       46.60     25.15 o 
  -6  10   9       17.41       18.49     18.49 o 
  -5  10   9        1.24        0.00     19.97 o 
  -4  10   9       92.53      102.81     20.71 o 
  -3  10   9       21.18        5.18     20.71 o 
  -2  10   9        3.01       22.19     16.27 o 
  -1  10   9        6.59        6.66     14.79 o 
   0  10   9       32.08       31.06     14.05 o 
   1  10   9       19.05        7.40     15.53 o 
   2  10   9       47.59       36.98     17.75 o 
   3  10   9       70.70       59.17     21.45 o 
   4  10   9        1.73        0.00     17.75 o 
   5  10   9       59.11       82.84     23.67 o 
   6  10   9        7.68       45.86     22.93 o 
   7  10   9       45.22       34.76     24.41 o 
   8  10   9        2.64       67.31     42.90 o 
   9  10   9        2.57        0.00     42.90 o 
  10  10   9        5.34       40.68     48.81 o 
  11  10   9        5.44       29.58     50.29 o 
 -12  11   9      424.79      567.29     72.48 o 
 -11  11   9      223.05      167.89     50.29 o 
 -10  11   9        5.15       13.31     36.98 o 
  -9  11   9        5.26        0.00     25.89 o 
  -8  11   9       60.87       31.06     31.80 o 
  -7  11   9      275.26      281.06     30.32 o 
  -6  11   9     3202.50     3406.69    115.38 o 
  -5  11   9      158.56      190.08     25.89 o 
  -4  11   9      237.96      249.99     34.02 o 
  -3  11   9      228.90      213.01     25.89 o 
  -2  11   9      209.99      205.61     25.15 o 
  -1  11   9      672.39      560.63     33.28 o 
   0  11   9     1677.47     1855.71     69.52 o 
   1  11   9      184.34      293.63     26.63 o 
   2  11   9      124.86      148.66     26.63 o 
   3  11   9      203.97      226.32     28.11 o 
   4  11   9      507.78      434.90     30.32 o 
   5  11   9      509.98      480.75     33.28 o 
   6  11   9     1294.52     1251.44     55.47 o 
   7  11   9      318.74      289.93     43.64 o 
   8  11   9      103.25      122.78     52.51 o 
   9  11   9      142.27      151.62     55.47 o 
  10  11   9       17.42       14.05     48.08 o 
 -11  12   9        6.60        0.00     39.20 o 
 -10  12   9        0.04        0.00     62.13 o 
  -9  12   9        0.33       25.89     30.32 o 
  -8  12   9       28.45       23.67     32.54 o 
  -7  12   9       18.60       22.93     22.19 o 
  -6  12   9        1.78        5.92     19.23 o 
  -5  12   9       10.78       17.75     20.71 o 
  -4  12   9        7.92       54.73     22.93 o 
  -3  12   9        1.25       67.31     25.15 o 
  -2  12   9       29.85       19.97     19.23 o 
  -1  12   9       29.68       11.83     17.75 o 
   0  12   9       77.18       51.03     19.23 o 
   1  12   9       11.67       11.83     19.97 o 
   2  12   9       22.68       56.95     28.11 o 
   3  12   9        7.54        3.70     20.71 o 
   4  12   9       33.48       60.65     25.15 o 
   5  12   9        0.05        0.00     39.20 o 
   6  12   9        1.80        0.00     40.68 o 
   7  12   9        1.91       30.32     46.60 o 
   8  12   9        8.66       30.32     46.60 o 
   9  12   9        0.13        0.00     47.34 o 
 -10  13   9      102.26       98.37     71.74 o 
  -9  13   9       43.82       42.16     45.12 o 
  -8  13   9      305.18      358.72     60.65 o 
  -7  13   9      205.92      221.15     40.68 o 
  -6  13   9      743.02      836.51     61.39 o 
  -5  13   9      191.84      159.02     39.20 o 
  -4  13   9      355.34      346.88     32.54 o 
  -3  13   9      560.45      566.55     38.46 o 
  -2  13   9      579.64      603.53     37.72 o 
  -1  13   9      165.70      156.80     25.89 o 
   0  13   9      302.16      275.88     28.85 o 
   1  13   9      233.07      283.27     28.85 o 
   2  13   9      293.48      329.13     41.42 o 
   3  13   9      503.32      523.65     72.48 o 
   4  13   9      182.20      258.87     63.61 o 
   5  13   9       23.51       45.12     46.60 o 
  -9  14   9        3.16        0.00     39.20 o 
  -8  14   9        1.07       14.05     39.20 o 
  -7  14   9       98.49      125.74     48.81 o 
  -6  14   9       39.11       63.61     31.06 o 
  -5  14   9       10.71       25.15     34.02 o 
  -4  14   9        6.54       79.14     35.50 o 
  -3  14   9        0.10        5.92     49.55 o 
  -2  14   9        0.04       28.85     31.06 o 
  -1  14   9        6.96        0.00     28.11 o 
   0  14   9        6.48       12.57     28.85 o 
   1  14   9        8.60        2.96     35.50 o 
   3  14   9       10.84        0.00     43.64 o 
   4  14   9        1.62       15.53     48.08 o 
  -7  15   9       43.28       30.32     45.12 o 
  -6  15   9       13.39        0.00     48.81 o 
  -5  15   9        2.92        0.00     39.20 o 
  -4  15   9       74.64      126.48     55.47 o 
  -3  15   9        6.87       17.75     48.81 o 
  -2  15   9      421.02      397.92     51.77 o 
  -1  15   9      100.57      129.43     37.72 o 
   0  15   9        2.68       22.19     31.80 o 
   1  15   9       52.47      105.77     48.81 o 
  -5  16   9       21.86       22.93     51.77 o 
  -4  16   9        0.16        0.00     48.08 o 
  -3  16   9       20.19        0.00     85.80 o 
  -2  16   9        4.28        0.00     44.38 o 
  -1  16   9       26.83       52.51     48.81 o 
   0  16   9       40.57       89.49     50.29 o 
   1  16   9        8.33        0.00     41.42 o 
  -1  17   9       22.55        2.96     49.55 o 
 -14   0  10      311.36      313.60     63.61 o 
 -12   0  10     1714.74     1533.23    118.34 o 
 -10   0  10       12.80        0.00     27.37 o 
  -8   0  10     2779.37     2573.14    112.42 o 
  -6   0  10     3985.63     3890.41    226.32 o 
  -4   0  10     4291.86     4064.96    234.46 o 
  -2   0  10     2373.97     2255.84    141.27 o 
   0   0  10    10028.93     9695.69    289.93 o 
   2   0  10      141.50      126.48     17.01 o 
   4   0  10      671.45      707.82     44.38 o 
   6   0  10     8415.41     8275.62    316.56 o 
   8   0  10      158.35      155.32     45.86 o 
  10   0  10      155.82      185.64     32.54 o 
  12   0  10      355.05      491.11     82.84 o 
 -15   1  10        0.57       25.15     44.38 o 
 -14   1  10       36.41       25.15     29.58 o 
 -13   1  10        4.01       19.23     24.41 o 
 -12   1  10        2.54       16.27     23.67 o 
 -11   1  10        8.71       40.68     22.93 o 
 -10   1  10        0.42       11.09     18.49 o 
  -9   1  10      145.90      109.46     24.41 o 
  -8   1  10       30.83       45.86     14.05 o 
  -7   1  10       14.25        8.88     17.01 o 
  -6   1  10        4.02       26.63     18.49 o 
  -5   1  10      132.59      134.61     23.67 o 
  -4   1  10      249.67      255.17     26.63 o 
  -3   1  10      357.72      332.09     28.85 o 
  -2   1  10        5.86        2.96     12.57 o 
  -1   1  10       45.68       34.02     11.83 o 
   0   1  10       27.54       68.05     10.35 o 
   1   1  10       76.60       92.45     11.09 o 
   2   1  10        2.72        2.22      8.14 o 
   3   1  10      296.70      279.58     15.53 o 
   4   1  10        1.44        5.18     10.35 o 
   5   1  10      443.13      423.80     24.41 o 
   6   1  10        2.25       32.54     13.31 o 
   7   1  10        0.28        5.92     14.79 o 
   8   1  10       24.75       39.94     18.49 o 
   9   1  10       33.43       32.54     19.97 o 
  10   1  10        0.08        0.00     16.27 o 
  11   1  10       15.21       17.75     31.80 o 
  12   1  10       62.51       22.19     33.28 o 
  13   1  10       11.82        0.00     34.02 o 
 -15   2  10      141.94      132.39     55.47 o 
 -14   2  10      543.83      570.99     53.25 o 
 -13   2  10      537.13      572.47     51.03 o 
 -12   2  10      294.57      254.43     38.46 o 
 -11   2  10      364.99      365.37     31.06 o 
 -10   2  10     1113.74     1207.80     53.99 o 
  -9   2  10       89.14       82.10     16.27 o 
  -8   2  10     1039.53     1059.14     47.34 o 
  -7   2  10     2003.11     1935.59     62.13 o 
  -6   2  10       44.53       28.11     13.31 o 
  -5   2  10      778.28      741.84     35.50 o 
  -4   2  10     1642.88     1658.97     60.65 o 
  -3   2  10     1843.10     1607.94     76.18 o 
  -2   2  10     1482.03     1335.02     51.03 o 
  -1   2  10     3664.81     3505.06    113.90 o 
   0   2  10     2833.44     2825.35     73.22 o 
   1   2  10     1624.91     1632.34     42.90 o 
   2   2  10      684.52      693.76     24.41 o 
   3   2  10       61.09       65.83     11.09 o 
   4   2  10     1197.28     1207.80     44.38 o 
   5   2  10      290.65      295.11     20.71 o 
   6   2  10      813.78      820.98     30.32 o 
   7   2  10      108.86       94.67     16.27 o 
   8   2  10      424.26      460.04     31.80 o 
   9   2  10      143.45      136.83     24.41 o 
  10   2  10      370.63      382.38     33.28 o 
  11   2  10      542.01      614.63     56.21 o 
  12   2  10      185.97      182.69     44.38 o 
  13   2  10      143.24      148.66     43.64 o 
 -14   3  10       72.48      114.64     34.02 o 
 -13   3  10        5.81        0.00     23.67 o 
 -12   3  10        0.08        5.18     18.49 o 
 -11   3  10       20.28        6.66     17.75 o 
 -10   3  10        0.14        8.88     16.27 o 
  -9   3  10       28.24        7.40     13.31 o 
  -8   3  10       54.05       47.34     16.27 o 
  -7   3  10        0.17        0.00     11.09 o 
  -6   3  10       63.59       25.89     13.31 o 
  -5   3  10       36.55       45.12     13.31 o 
  -4   3  10      250.78      249.25     19.97 o 
  -3   3  10       52.60       34.02     16.27 o 
  -2   3  10      223.04      164.94     17.01 o 
  -1   3  10        5.48       32.54     11.83 o 
   0   3  10       13.36       12.57      9.62 o 
   1   3  10       95.58       84.32     11.09 o 
   2   3  10       62.24       39.20      9.62 o 
   3   3  10        0.06        0.00      8.88 o 
   4   3  10       32.16       58.43     13.31 o 
   5   3  10        0.18       25.15     11.09 o 
   6   3  10        3.18        7.40     12.57 o 
   7   3  10       11.39       13.31     13.31 o 
   8   3  10        0.09       23.67     14.79 o 
   9   3  10       32.08       34.76     20.71 o 
  10   3  10        3.79       14.79     21.45 o 
  11   3  10        0.05        2.96     45.12 o 
  12   3  10       73.95      122.04     56.95 o 
 -14   4  10      259.36      207.83     32.54 o 
 -13   4  10        5.63        5.92     24.41 o 
 -12   4  10      179.29      260.35     31.06 o 
 -11   4  10      589.68      541.40     36.24 o 
 -10   4  10     2194.55     2072.42     69.52 o 
  -9   4  10     1581.47     1614.59     56.95 o 
  -8   4  10      361.29      351.32     27.37 o 
  -7   4  10     1840.85     1741.07     67.31 o 
  -6   4  10        2.74       14.79     13.31 o 
  -5   4  10     3767.59     3487.31    115.38 o 
  -4   4  10     1752.71     1664.15     79.88 o 
  -3   4  10     3655.08     3314.24    109.46 o 
  -2   4  10     2071.22     2069.46     73.96 o 
  -1   4  10      939.71      863.88     34.02 o 
   0   4  10       35.81       26.63     11.09 o 
   1   4  10     1145.98     1163.42     36.98 o 
   2   4  10     2364.77     2448.89     60.65 o 
   3   4  10     2807.39     2877.13     76.18 o 
   4   4  10     1147.42     1119.79     40.68 o 
   5   4  10     1255.56     1269.19     45.12 o 
   6   4  10      717.52      769.95     38.46 o 
   7   4  10      240.82      238.90     25.89 o 
   8   4  10      720.50      749.24     40.68 o 
   9   4  10      271.87      286.97     35.50 o 
  10   4  10      347.16      355.02     67.31 o 
  11   4  10      198.87      299.55     68.05 o 
  12   4  10       14.00        0.00     47.34 o 
 -14   5  10        0.67        0.00     22.19 o 
 -13   5  10        0.49       14.05     22.19 o 
 -12   5  10       35.63       49.55     22.19 o 
 -11   5  10        3.22        0.00     17.75 o 
 -10   5  10        0.62        1.48     15.53 o 
  -9   5  10        0.03        8.88     14.79 o 
  -8   5  10       43.00       14.79     15.53 o 
  -7   5  10        8.02        5.92     14.05 o 
  -6   5  10        2.08        7.40     11.09 o 
  -5   5  10       51.73       65.09     15.53 o 
  -4   5  10      145.42      120.56     22.93 o 
  -3   5  10      101.78       97.63     16.27 o 
  -2   5  10      156.06      149.40     18.49 o 
  -1   5  10        0.31        4.44      9.62 o 
   0   5  10       55.25       39.20     12.57 o 
   1   5  10       11.77       14.79     11.83 o 
   2   5  10       14.90       19.97     14.05 o 
   3   5  10        7.34       21.45     12.57 o 
   4   5  10       61.32       59.91     14.05 o 
   5   5  10       44.80       48.08     19.23 o 
   6   5  10       12.22       13.31     19.23 o 
   7   5  10       28.81       19.97     21.45 o 
   8   5  10       18.42       16.27     22.19 o 
   9   5  10       13.02       11.83     22.19 o 
  10   5  10        3.16        0.00     39.94 o 
  11   5  10        0.52        0.00     42.16 o 
  12   5  10        2.54        0.00     42.90 o 
 -14   6  10        0.09       20.71     24.41 o 
 -13   6  10        5.12       37.72     26.63 o 
 -12   6  10       55.61       45.12     22.19 o 
 -11   6  10      890.66      973.34     50.29 o 
 -10   6  10       10.74       11.83     17.01 o 
  -9   6  10     2872.26     3191.47     97.63 o 
  -8   6  10       56.67       62.13     19.23 o 
  -7   6  10      135.35      181.95     22.93 o 
  -6   6  10      882.86      821.72     39.94 o 
  -5   6  10      854.02      846.13     34.76 o 
  -4   6  10        2.49       25.89     17.75 o 
  -3   6  10     5918.68     5583.40    176.03 o 
  -2   6  10       44.21       31.06     13.31 o 
  -1   6  10       61.16       35.50     12.57 o 
   0   6  10       92.90      155.32     26.63 o 
   1   6  10      634.76      579.86     31.06 o 
   2   6  10        1.26        1.48     13.31 o 
   3   6  10     3790.84     3848.99    122.78 o 
   4   6  10      205.44      167.15     20.71 o 
   5   6  10     1257.99     1192.27     60.65 o 
   6   6  10       93.92       90.23     24.41 o 
   7   6  10      114.92      122.04     26.63 o 
   8   6  10        4.92        8.14     22.93 o 
   9   6  10      656.92      778.08     86.54 o 
  10   6  10        6.70       14.79     42.16 o 
  11   6  10       38.86       49.55     48.81 o 
  12   6  10       11.71        0.00     41.42 o 
 -13   7  10        0.52       11.83     22.19 o 
 -12   7  10      110.83      127.21     27.37 o 
 -11   7  10        0.08       20.71     18.49 o 
 -10   7  10        4.42       21.45     17.01 o 
  -9   7  10        0.15       13.31     17.01 o 
  -8   7  10       45.07       56.95     19.23 o 
  -7   7  10        9.68        4.44     14.79 o 
  -6   7  10        2.66        4.44     14.05 o 
  -5   7  10      109.32      130.91     16.27 o 
  -4   7  10       63.00       69.52     22.19 o 
  -3   7  10        1.37       19.23     17.75 o 
  -2   7  10        4.98        0.74     17.01 o 
  -1   7  10        0.70        1.48     27.37 o 
   0   7  10       27.77        0.74     13.31 o 
   1   7  10       22.02       23.67     14.79 o 
   2   7  10        0.65        0.00     13.31 o 
   3   7  10        0.02        9.62     14.79 o 
   4   7  10       26.45       25.15     16.27 o 
   5   7  10        1.18       53.99     20.71 o 
   6   7  10       18.08        0.00     19.97 o 
   7   7  10       23.00        7.40     21.45 o 
   8   7  10       21.82        8.88     23.67 o 
   9   7  10       67.17       50.29     45.86 o 
  10   7  10        6.30        0.00     40.68 o 
  11   7  10        0.71       65.83     49.55 o 
 -13   8  10      363.41      404.57     47.34 o 
 -12   8  10      182.47      220.41     37.72 o 
 -11   8  10      367.20      345.40     34.76 o 
 -10   8  10      682.19      747.76     39.20 o 
  -9   8  10      302.60      306.94     27.37 o 
  -8   8  10       42.76       82.10     28.11 o 
  -7   8  10     1930.11     2184.84    103.55 o 
  -6   8  10      153.71      174.55     28.11 o 
  -5   8  10     1254.41     1225.55     67.31 o 
  -4   8  10      972.52      914.91     56.21 o 
  -3   8  10      920.00      722.61     48.81 o 
  -2   8  10      726.90      590.96     65.83 o 
  -1   8  10     2012.95     2047.27     88.01 o 
   0   8  10       28.62       10.35     15.53 o 
   1   8  10     1497.86     1479.24     57.69 o 
   2   8  10      744.86      725.57     36.98 o 
   3   8  10      364.84      360.94     26.63 o 
   4   8  10       38.28       54.73     21.45 o 
   5   8  10      774.07      752.93     46.60 o 
   6   8  10      147.33      180.47     29.58 o 
   7   8  10      353.13      406.79     38.46 o 
   8   8  10      554.98      593.92     75.44 o 
   9   8  10       58.19       65.83     46.60 o 
  10   8  10      168.03      189.34     59.91 o 
  11   8  10      260.09       92.45     58.43 o 
 -12   9  10       25.48        0.00     33.28 o 
 -11   9  10        0.63        2.22     28.11 o 
 -10   9  10        3.52        2.96     26.63 o 
  -9   9  10        0.02        6.66     25.15 o 
  -8   9  10       39.82       22.93     25.89 o 
  -7   9  10        7.57       30.32     23.67 o 
  -6   9  10       29.58       25.15     23.67 o 
  -5   9  10        1.89        0.00     35.50 o 
  -4   9  10        9.24        0.00     16.27 o 
  -3   9  10       17.91       12.57     19.97 o 
  -2   9  10        4.19       15.53     16.27 o 
  -1   9  10       10.30        7.40     18.49 o 
   0   9  10       99.38       99.11     19.97 o 
   1   9  10       87.43       96.89     19.97 o 
   2   9  10       35.75       40.68     17.75 o 
   3   9  10        2.83        0.00     14.79 o 
   4   9  10        0.45        0.00     17.75 o 
   5   9  10        9.49       62.13     22.19 o 
   6   9  10        8.45       19.23     22.93 o 
   7   9  10        3.46       39.20     40.68 o 
   8   9  10       10.09       54.73     45.86 o 
   9   9  10       16.65       47.34     49.55 o 
  10   9  10        0.05        5.92     47.34 o 
 -12  10  10      458.62      374.99     65.09 o 
 -11  10  10       62.48       45.12     42.90 o 
 -10  10  10       21.33        0.00     28.11 o 
  -9  10  10        3.66       26.63     28.11 o 
  -8  10  10      151.18      171.59     34.76 o 
  -7  10  10      805.71      902.34     59.91 o 
  -6  10  10      192.10      237.42     35.50 o 
  -5  10  10      130.22      111.68     45.86 o 
  -4  10  10       25.73       36.24     18.49 o 
  -3  10  10       18.75       11.09     18.49 o 
  -2  10  10      217.58      232.98     25.15 o 
  -1  10  10     2085.76     2248.45     80.62 o 
   0  10  10     1257.59     1295.08     54.73 o 
   1  10  10      689.21      884.59     42.90 o 
   2  10  10        3.88        4.44     17.01 o 
   3  10  10        2.09       14.05     19.23 o 
   4  10  10       75.99       51.77     22.93 o 
   5  10  10      339.63      383.12     34.76 o 
   6  10  10      551.72      447.47     64.35 o 
   7  10  10      314.54      396.44     68.05 o 
   8  10  10      117.09       31.80     42.90 o 
   9  10  10        2.61        0.00     43.64 o 
  10  10  10       19.44        0.00     45.12 o 
 -11  11  10       12.17       34.02     42.90 o 
 -10  11  10        0.76        0.00     36.24 o 
  -9  11  10        6.57        3.70     28.85 o 
  -8  11  10       11.45        5.18     28.85 o 
  -7  11  10       21.42       27.37     27.37 o 
  -6  11  10        4.19        0.00     25.89 o 
  -5  11  10       11.73        7.40     25.89 o 
  -4  11  10       60.02       76.92     28.11 o 
  -3  11  10       20.11       36.24     19.97 o 
  -2  11  10       23.17       39.20     19.97 o 
  -1  11  10        9.95       14.79     17.75 o 
   0  11  10       61.03      104.29     26.63 o 
   1  11  10       31.10        0.00     22.93 o 
   2  11  10       20.20       16.27     22.19 o 
   3  11  10        5.36        0.00     20.71 o 
   4  11  10        4.60       12.57     22.19 o 
   5  11  10       42.18        0.00     36.98 o 
   6  11  10        0.04       40.68     39.94 o 
   7  11  10       16.15       42.90     44.38 o 
   8  11  10        1.73        0.00     45.12 o 
   9  11  10        0.05        0.00     43.64 o 
 -10  12  10       10.06       85.06     48.08 o 
  -9  12  10      199.08      204.14     52.51 o 
  -8  12  10      567.20      536.23     57.69 o 
  -7  12  10      191.14      217.45     39.20 o 
  -6  12  10     1057.86     1175.26     69.52 o 
  -5  12  10       42.82        2.96     25.89 o 
  -4  12  10      455.78      509.60     36.24 o 
  -3  12  10      400.64      366.85     31.06 o 
  -2  12  10      572.63      578.38     36.98 o 
  -1  12  10        0.72       15.53     19.23 o 
   0  12  10     1304.81     1472.59     73.96 o 
   1  12  10        0.28        7.40     23.67 o 
   2  12  10       15.19       31.80     29.58 o 
   7  12  10        0.88       50.29     45.86 o 
   8  12  10       30.52       53.99     49.55 o 
  -9  13  10       31.51        0.00     39.94 o 
  -8  13  10        0.04        0.00     36.24 o 
  -6  13  10       16.13        0.00     52.51 o 
  -5  13  10       14.74       19.23     32.54 o 
  -4  13  10        0.19       18.49     30.32 o 
  -3  13  10        5.90       24.41     42.90 o 
  -2  13  10       21.14       51.77     33.28 o 
  -1  13  10        8.19       28.85     29.58 o 
   0  13  10        2.54        0.00     42.90 o 
   1  13  10        0.16        0.00     42.16 o 
  -8  14  10      209.06      214.49     57.69 o 
  -6  14  10       80.86      110.94     56.95 o 
  -5  14  10        0.87       13.31     45.12 o 
  -4  14  10      469.69      462.26     53.25 o 
  -3  14  10      234.94      181.21     56.21 o 
  -2  14  10      193.61      203.40     42.90 o 
  -1  14  10      148.98      185.64     40.68 o 
   0  14  10       86.31      116.86     55.47 o 
  -6  15  10        2.87        0.00     49.55 o 
  -5  15  10       18.78       11.09     52.51 o 
  -4  15  10        4.00       51.03     53.25 o 
  -3  15  10        0.31      101.33     78.40 o 
  -2  15  10        1.37        2.96     43.64 o 
  -1  15  10        6.45       22.93     34.02 o 
  -4  16  10      186.17      284.01     73.22 o 
  -3  16  10      598.09      805.45     95.41 o 
  -2  16  10       29.32        7.40     50.29 o 
  -1  16  10        1.33       23.67     51.03 o 
 -13   0  11        0.92       50.29     42.16 o 
 -11   0  11       53.11        0.00     30.32 o 
  -9   0  11        3.69        3.70     25.89 o 
  -7   0  11        1.02       17.75     26.63 o 
  -5   0  11      155.22      110.20     33.28 o 
  -3   0  11      126.31       85.80     29.58 o 
  -1   0  11      186.74      165.68     35.50 o 
   1   0  11       22.29       30.32     13.31 o 
   3   0  11      209.18      181.21     27.37 o 
   5   0  11       86.95       65.09     22.19 o 
   7   0  11      285.64      272.18     52.51 o 
   9   0  11       51.12        0.00     40.68 o 
  11   0  11      102.35       79.88     56.95 o 
 -14   1  11       45.80       36.24     30.32 o 
 -13   1  11     1603.52     1558.38     88.75 o 
 -12   1  11     1605.82     1516.22     83.58 o 
 -11   1  11        2.18        0.00     20.71 o 
 -10   1  11      244.53      207.83     31.80 o 
  -9   1  11      201.36      198.22     24.41 o 
  -8   1  11     1102.75     1040.65     48.81 o 
  -7   1  11      816.88      798.05     50.29 o 
  -6   1  11     2645.30     2437.05    109.46 o 
  -5   1  11     1218.69     1207.80     64.35 o 
  -4   1  11      266.95      258.13     28.85 o 
  -3   1  11       11.04       27.37     17.75 o 
  -2   1  11     2053.37     1912.66     89.49 o 
  -1   1  11     1292.50     1176.00     62.13 o 
   0   1  11     2461.56     2567.22     77.66 o 
   1   1  11      263.50      256.65     15.53 o 
   2   1  11     1715.52     1740.33     46.60 o 
   3   1  11      290.09      280.32     21.45 o 
   4   1  11      133.06      139.79     18.49 o 
   5   1  11      493.58      519.95     28.11 o 
   6   1  11      923.79      951.15     40.68 o 
   7   1  11       14.10        4.44     17.75 o 
   8   1  11      366.92      367.59     42.90 o 
   9   1  11       46.88       55.47     22.93 o 
  10   1  11      213.19      260.35     44.38 o 
  11   1  11       33.62       72.48     38.46 o 
  12   1  11      138.46      136.83     42.16 o 
 -14   2  11        0.40       25.89     31.06 o 
 -13   2  11       23.74       80.62     30.32 o 
 -12   2  11       16.56       25.89     25.89 o 
 -11   2  11       21.48       11.09     23.67 o 
 -10   2  11        0.51        1.48     21.45 o 
  -9   2  11        6.37        0.00     12.57 o 
  -8   2  11        0.40       10.35     14.05 o 
  -7   2  11       35.33       22.19     14.79 o 
  -6   2  11       46.19       64.35     15.53 o 
  -5   2  11       54.38       19.97     17.01 o 
  -4   2  11       19.57       25.15     18.49 o 
  -3   2  11      233.62      165.68     25.89 o 
  -2   2  11       30.20        8.14     16.27 o 
  -1   2  11       14.73       26.63     13.31 o 
   0   2  11      158.52      144.23     17.01 o 
   1   2  11       38.64       32.54      9.62 o 
   2   2  11       16.46        6.66      8.88 o 
   3   2  11       39.85       40.68     13.31 o 
   4   2  11       33.03       25.89     13.31 o 
   5   2  11       38.14       53.25     14.79 o 
   6   2  11       16.34       25.89     14.79 o 
   7   2  11        1.53        3.70     16.27 o 
   8   2  11        3.07        2.22     18.49 o 
   9   2  11       30.88       20.71     20.71 o 
  10   2  11        7.15        8.14     30.32 o 
  11   2  11       52.63        5.92     34.76 o 
  12   2  11       13.59       25.15     39.20 o 
 -14   3  11      286.20      330.61     48.81 o 
 -13   3  11     1822.26     1923.02    102.81 o 
 -12   3  11      142.71      140.53     26.63 o 
 -11   3  11        5.43        3.70     18.49 o 
 -10   3  11      921.22      884.59     45.86 o 
  -9   3  11       40.49       35.50     15.53 o 
  -8   3  11      324.39      323.21     27.37 o 
  -7   3  11     2166.49     2165.61     68.78 o 
  -6   3  11        6.30        0.00     11.83 o 
  -5   3  11     3016.53     2774.32    121.30 o 
  -4   3  11     5280.92     4828.25    196.00 o 
  -3   3  11      505.65      406.05     34.02 o 
  -2   3  11     1373.99     1303.95     68.05 o 
  -1   3  11     2017.42     1977.01     71.74 o 
   0   3  11       29.72       14.05     11.09 o 
   1   3  11      964.67      993.31     38.46 o 
   2   3  11     2119.62     2187.06     62.13 o 
   3   3  11      291.17      285.49     22.19 o 
   4   3  11      495.72      484.45     27.37 o 
   5   3  11     2386.92     2326.11     75.44 o 
   6   3  11      133.31      129.43     22.93 o 
   7   3  11      686.22      636.81     31.80 o 
   8   3  11      344.51      351.32     26.63 o 
   9   3  11       47.72       59.91     22.93 o 
  10   3  11      404.16      498.50     52.51 o 
  11   3  11      109.20      122.78     57.69 o 
  12   3  11        1.13        7.40     53.25 o 
 -14   4  11        0.14       22.93     24.41 o 
 -13   4  11       60.85       72.48     25.89 o 
 -12   4  11       38.85       20.71     20.71 o 
 -11   4  11        4.00        0.74     18.49 o 
 -10   4  11        4.85       10.35     15.53 o 
  -9   4  11        4.45       17.01     14.79 o 
  -8   4  11        3.13        1.48     14.79 o 
  -7   4  11       87.83       90.97     19.23 o 
  -6   4  11      129.25      116.86     19.23 o 
  -5   4  11        0.19       10.35     18.49 o 
  -4   4  11       45.89       16.27     18.49 o 
  -3   4  11        3.56        2.96     16.27 o 
  -2   4  11      170.99      170.85     25.15 o 
  -1   4  11       12.12       50.29     14.79 o 
   0   4  11       36.32       39.20     12.57 o 
   1   4  11        5.06        3.70     14.05 o 
   2   4  11       24.61       31.80     12.57 o 
   3   4  11       44.36       43.64     14.79 o 
   4   4  11       68.92       63.61     15.53 o 
   5   4  11        0.24        1.48     12.57 o 
   6   4  11       21.62       11.83     14.05 o 
   7   4  11        4.05       18.49     15.53 o 
   8   4  11       77.89       61.39     20.71 o 
   9   4  11       53.96       59.91     27.37 o 
  10   4  11       39.63       60.65     50.29 o 
  11   4  11       16.73       25.89     52.51 o 
 -14   5  11       81.88        6.66     29.58 o 
 -13   5  11       45.96       75.44     25.89 o 
 -12   5  11       12.33        8.88     21.45 o 
 -11   5  11      731.47      720.39     43.64 o 
 -10   5  11      134.07      145.71     22.19 o 
  -9   5  11     3271.18     3567.93    107.25 o 
  -8   5  11       72.21       82.84     20.71 o 
  -7   5  11      702.53      639.03     36.24 o 
  -6   5  11        4.04       16.27     15.53 o 
  -5   5  11     1300.83     1215.20     65.83 o 
  -4   5  11     2282.40     2014.73     95.41 o 
  -3   5  11     4407.86     4236.55    175.29 o 
  -2   5  11        2.24        6.66     12.57 o 
  -1   5  11      560.35      458.57     27.37 o 
   0   5  11        1.11        1.48     14.05 o 
   1   5  11      975.31     1059.14     49.55 o 
   2   5  11      697.36      745.54     39.94 o 
   3   5  11     4071.15     4175.16    121.30 o 
   4   5  11      481.59      454.87     25.89 o 
   5   5  11      343.90      337.27     27.37 o 
   6   5  11      106.60       76.92     24.41 o 
   7   5  11      977.96      978.52     47.34 o 
   8   5  11      186.01      217.45     27.37 o 
   9   5  11      591.79      639.77     81.36 o 
  10   5  11       86.27       51.77     49.55 o 
  11   5  11       21.25       16.27     51.03 o 
 -13   6  11       22.47       36.24     25.15 o 
 -12   6  11       18.40       18.49     22.19 o 
 -11   6  11        9.15       15.53     20.71 o 
 -10   6  11       13.73       18.49     17.75 o 
  -9   6  11        2.78        9.62     15.53 o 
  -8   6  11        2.52        6.66     16.27 o 
  -7   6  11       11.93        7.40     15.53 o 
  -6   6  11      122.47       80.62     24.41 o 
  -5   6  11       72.11       87.28     23.67 o 
  -4   6  11      127.04       93.93     24.41 o 
  -3   6  11       85.07       70.26     22.19 o 
  -2   6  11       71.91       76.92     22.19 o 
  -1   6  11       18.28        7.40     18.49 o 
   0   6  11       21.46       20.71     16.27 o 
   1   6  11       24.51       56.21     17.01 o 
   2   6  11       12.55       27.37     22.19 o 
   3   6  11        0.01        2.96     14.79 o 
   4   6  11        0.06        0.00     15.53 o 
   5   6  11       28.95       71.00     22.93 o 
   6   6  11       48.48       26.63     22.19 o 
   7   6  11        1.02        7.40     23.67 o 
   8   6  11        1.78        9.62     22.19 o 
   9   6  11       10.79       45.86     45.86 o 
  10   6  11        5.71       81.36     53.99 o 
  11   6  11        0.00        3.70     50.29 o 
 -13   7  11      153.61      190.82     32.54 o 
 -12   7  11      179.98      208.57     31.80 o 
 -11   7  11      823.28      923.05     45.12 o 
 -10   7  11       76.68       79.88     21.45 o 
  -9   7  11     1532.40     1707.79     62.13 o 
  -8   7  11       55.83       81.36     21.45 o 
  -7   7  11      776.31      845.39     43.64 o 
  -6   7  11      772.47      741.84     50.29 o 
  -5   7  11     1680.89     1621.25     82.84 o 
  -4   7  11      332.47      404.57     37.72 o 
  -3   7  11     2486.75     2464.42    113.16 o 
  -2   7  11        0.79        0.74     17.75 o 
  -1   7  11     1061.57      809.89     51.77 o 
   0   7  11      665.34      610.93     36.98 o 
   1   7  11     1312.95     1419.33     76.18 o 
   2   7  11      208.57      159.02     22.19 o 
   3   7  11     1677.71     1700.39     65.83 o 
   4   7  11      168.70      180.47     28.11 o 
   5   7  11      115.50      132.39     27.37 o 
   6   7  11      657.78      652.35     45.12 o 
   7   7  11      821.94      803.97     52.51 o 
   8   7  11       86.67      100.59     51.03 o 
   9   7  11      279.26      275.14     65.83 o 
  10   7  11      104.09      139.05     60.65 o 
 -12   8  11        0.13        6.66     25.89 o 
 -11   8  11        0.08       14.79     23.67 o 
 -10   8  11       14.24        0.74     17.75 o 
  -9   8  11        5.62        6.66     19.23 o 
  -8   8  11        9.41        9.62     25.89 o 
  -7   8  11        0.01       22.93     36.24 o 
  -6   8  11       54.20       57.69     41.42 o 
  -5   8  11       14.17       25.89     20.71 o 
  -4   8  11       21.85       16.27     20.71 o 
  -3   8  11      125.62      110.94     27.37 o 
  -2   8  11       80.70       79.14     25.15 o 
  -1   8  11       28.20       48.81     23.67 o 
   0   8  11        0.28       36.98     24.41 o 
   1   8  11       11.89       11.09     16.27 o 
   2   8  11        1.43        0.00     15.53 o 
   3   8  11       42.31       39.20     17.75 o 
   4   8  11       10.37        5.92     20.71 o 
   5   8  11        0.86        8.88     19.97 o 
   6   8  11       38.36       22.93     23.67 o 
   7   8  11       16.25        0.00     39.20 o 
   8   8  11        8.91        0.00     43.64 o 
   9   8  11        3.80        0.00     41.42 o 
  10   8  11       27.37       43.64     53.99 o 
 -12   9  11       57.24       65.83     44.38 o 
 -11   9  11       53.22       73.96     41.42 o 
 -10   9  11      146.60      196.74     39.20 o 
  -9   9  11       25.34       63.61     29.58 o 
  -8   9  11       13.59       51.03     28.11 o 
  -7   9  11      729.83      599.83     80.62 o 
  -6   9  11        4.72        0.00     38.46 o 
  -5   9  11     1052.18      947.45     93.93 o 
  -4   9  11      395.90      374.25     39.20 o 
  -3   9  11       23.10       46.60     22.93 o 
  -2   9  11       41.03       33.28     23.67 o 
  -1   9  11     1058.04     1083.54     58.43 o 
   0   9  11       34.81       53.99     19.23 o 
   1   9  11      728.27      830.59     42.16 o 
   2   9  11      427.09      439.33     30.32 o 
   3   9  11       59.68       44.38     23.67 o 
   4   9  11       14.85       28.11     22.19 o 
   5   9  11      688.22      654.56     45.12 o 
   6   9  11       47.81       74.70     44.38 o 
   7   9  11      336.86      292.89     63.61 o 
   8   9  11       64.52       79.88     51.03 o 
   9   9  11       14.14       14.79     47.34 o 
  10   9  11       67.37       79.88     56.95 o 
 -11  10  11        5.55        0.00     34.02 o 
 -10  10  11       18.58       11.83     36.98 o 
  -9  10  11        0.49        0.00     25.15 o 
  -8  10  11        6.19        9.62     46.60 o 
  -7  10  11        8.34        0.00     45.86 o 
  -6  10  11       22.83        0.00     45.86 o 
  -5  10  11        0.44       28.11     45.86 o 
  -4  10  11       26.20       28.85     25.15 o 
  -3  10  11        0.01        3.70     18.49 o 
  -2  10  11       12.94       30.32     22.93 o 
  -1  10  11        5.74       14.05     22.19 o 
   0  10  11        0.34        5.18     17.75 o 
   1  10  11        0.05       11.83     17.75 o 
   2  10  11        2.84       17.01     19.23 o 
   3  10  11        0.01        0.00     21.45 o 
   4  10  11        1.58        8.88     21.45 o 
   5  10  11        2.82       11.09     37.72 o 
   6  10  11       10.53       36.24     42.90 o 
   7  10  11        8.93       54.73     47.34 o 
   8  10  11        9.39       14.05     45.12 o 
   9  10  11       29.31       54.73     51.77 o 
 -10  11  11       63.65       66.57     42.90 o 
  -9  11  11        3.90        0.00     36.24 o 
  -8  11  11      329.86      320.26     75.44 o 
  -7  11  11       45.15        0.00     48.81 o 
  -6  11  11      971.61      911.95    101.33 o 
  -5  11  11       61.67       11.83     47.34 o 
  -4  11  11        8.21       17.01     21.45 o 
  -3  11  11       39.89       72.48     19.97 o 
  -2  11  11      388.49      306.94     35.50 o 
  -1  11  11      236.11      279.58     35.50 o 
   0  11  11     1181.13     1248.48     66.57 o 
   1  11  11       37.18        3.70     23.67 o 
   2  11  11      224.14      276.62     34.02 o 
   3  11  11       31.43       18.49     36.98 o 
   4  11  11       18.05        0.00     34.02 o 
   5  11  11       10.40       24.41     39.20 o 
   6  11  11      631.95      701.90     80.62 o 
   7  11  11       12.31        0.00     46.60 o 
   8  11  11       34.67       19.23     48.81 o 
  -6  12  11      100.31       39.94     53.99 o 
  -5  12  11        0.03       30.32     33.28 o 
  -4  12  11        0.53        8.88     22.19 o 
  -3  12  11       29.06       14.05     20.71 o 
  -2  12  11        6.32        0.00     25.15 o 
  -1  12  11        0.41       14.79     25.15 o 
   0  12  11       47.65       29.58     25.15 o 
   1  12  11        7.28        0.00     48.08 o 
   7  12  11        9.31       29.58     48.08 o 
  -6  13  11      219.31      284.01     68.78 o 
  -5  13  11      259.77      275.88     64.35 o 
  -4  13  11      173.81      167.89     42.16 o 
  -3  13  11       56.88      109.46     36.98 o 
  -2  13  11      326.21      337.27     74.70 o 
  -1  13  11      117.06      153.84     59.17 o 
   0  13  11      166.98       90.23     55.47 o 
  -6  14  11        0.00       42.90     51.77 o 
  -5  14  11       16.97       42.16     53.25 o 
  -4  14  11        6.38      131.65     57.69 o 
  -3  14  11       15.15        0.00     45.86 o 
  -2  14  11        2.34       36.24     56.21 o 
  -1  14  11        0.01        0.00     52.51 o 
   0  14  11       36.63        8.88     53.99 o 
  -4  15  11     1270.24     1482.20    125.00 o 
  -3  15  11      110.61      220.41     65.09 o 
 -12   0  12      285.62      201.18     51.03 o 
 -10   0  12      466.92      565.07     65.83 o 
  -8   0  12     1167.81     1056.92     87.28 o 
  -6   0  12     3209.44     3496.93    213.01 o 
  -4   0  12      833.88      775.86     70.26 o 
  -2   0  12       59.00       53.99     28.85 o 
   0   0  12     6993.10     6533.07    365.37 o 
   2   0  12       69.94      104.29     25.15 o 
   4   0  12      644.25      699.68     48.08 o 
   6   0  12      422.26      342.44     36.98 o 
   8   0  12       43.88        6.66     38.46 o 
  10   0  12        6.40        0.00     43.64 o 
 -13   1  12        1.31        0.00     25.89 o 
 -12   1  12        1.62       17.75     24.41 o 
 -11   1  12        4.43        0.00     21.45 o 
 -10   1  12       14.54       40.68     23.67 o 
  -9   1  12      150.55      160.50     25.15 o 
  -8   1  12        1.14       14.79     17.01 o 
  -7   1  12        0.15       11.83     20.71 o 
  -6   1  12       49.01       18.49     20.71 o 
  -5   1  12       49.95       68.78     22.93 o 
  -4   1  12        4.08       10.35     18.49 o 
  -3   1  12      542.40      524.39     39.20 o 
  -2   1  12       48.88       30.32     19.23 o 
  -1   1  12      138.55      105.03     24.41 o 
   0   1  12        5.80       68.05     21.45 o 
   1   1  12        8.50        5.18     11.09 o 
   2   1  12       13.17       14.05     13.31 o 
   3   1  12        7.45        2.96     12.57 o 
   4   1  12        3.73       13.31     14.05 o 
   5   1  12        3.46        8.88     14.05 o 
   6   1  12      110.96       90.97     18.49 o 
   7   1  12        0.64        0.00     18.49 o 
   8   1  12        2.51        6.66     29.58 o 
   9   1  12       14.39       27.37     32.54 o 
  10   1  12       15.54        0.00     31.06 o 
  11   1  12       26.67        2.96     34.76 o 
 -13   2  12      647.23      724.83     59.17 o 
 -12   2  12        6.51       22.93     26.63 o 
 -11   2  12      326.71      300.29     39.94 o 
 -10   2  12      625.32      495.55     43.64 o 
  -9   2  12      482.01      493.33     34.76 o 
  -8   2  12      809.15      687.11     49.55 o 
  -7   2  12     2062.47     1985.88     96.15 o 
  -6   2  12     1208.33     1079.85     62.13 o 
  -5   2  12     1063.50     1116.09     63.61 o 
  -4   2  12      890.70      913.43     55.47 o 
  -3   2  12     1112.36     1085.02     61.39 o 
  -2   2  12     1093.64     1031.03     59.17 o 
  -1   2  12     2139.88     1979.23     93.93 o 
   0   2  12     1451.50     1466.67     62.13 o 
   1   2  12      420.68      433.42     25.89 o 
   2   2  12      499.60      453.39     27.37 o 
   3   2  12      327.44      305.46     24.41 o 
   4   2  12      740.46      729.27     34.76 o 
   5   2  12     1816.89     1790.62     62.87 o 
   6   2  12      339.99      329.13     31.06 o 
   7   2  12     1199.10     1156.77     56.21 o 
   8   2  12      118.54       82.84     31.80 o 
   9   2  12        0.65        5.92     21.45 o 
  10   2  12       96.13      155.32     41.42 o 
  11   2  12      119.13      173.07     46.60 o 
 -13   3  12       10.08       25.89     29.58 o 
 -12   3  12        2.50       16.27     25.89 o 
 -11   3  12       27.57        0.00     22.93 o 
 -10   3  12       37.85       18.49     18.49 o 
  -9   3  12       17.03       18.49     15.53 o 
  -8   3  12        6.04        3.70     15.53 o 
  -7   3  12        0.08        0.00     18.49 o 
  -6   3  12        7.03        0.00     16.27 o 
  -5   3  12       35.62       22.19     31.80 o 
  -4   3  12      118.71      135.35     27.37 o 
  -3   3  12       11.05        9.62     19.23 o 
  -2   3  12       17.46       21.45     18.49 o 
  -1   3  12        5.78       11.83     17.75 o 
   0   3  12       13.90       27.37     15.53 o 
   1   3  12        0.22        2.22     14.05 o 
   2   3  12        0.52        4.44     13.31 o 
   3   3  12        0.05       21.45     14.05 o 
   4   3  12        4.96       22.19     14.79 o 
   5   3  12        4.31        9.62     14.79 o 
   6   3  12       92.04       61.39     20.71 o 
   7   3  12       78.09       69.52     22.19 o 
   8   3  12       25.10       32.54     22.19 o 
   9   3  12       94.28       76.18     35.50 o 
  10   3  12        3.30       52.51     50.29 o 
  11   3  12       18.08        0.00     49.55 o 
 -13   4  12      391.20      476.32     49.55 o 
 -12   4  12       11.63        1.48     20.71 o 
 -11   4  12     1251.74     1435.60     65.09 o 
 -10   4  12      713.20      686.37     36.98 o 
  -9   4  12      785.27      843.91     39.94 o 
  -8   4  12      159.62      185.64     25.15 o 
  -7   4  12      487.09      562.85     44.38 o 
  -6   4  12       27.39       50.29     22.19 o 
  -5   4  12      917.29      923.05     56.95 o 
  -4   4  12     1886.71     1848.31     90.23 o 
  -3   4  12     2281.78     2107.92     99.85 o 
  -2   4  12     1620.92     1479.98     76.18 o 
  -1   4  12      957.97      896.42     53.99 o 
   0   4  12      287.70      227.06     25.15 o 
   1   4  12      800.30      749.24     40.68 o 
   2   4  12      571.46      576.16     30.32 o 
   3   4  12     1035.46     1158.25     46.60 o 
   4   4  12      308.83      300.29     24.41 o 
   5   4  12      739.37      721.87     35.50 o 
   6   4  12       78.02       57.69     20.71 o 
   7   4  12      331.48      330.61     31.06 o 
   8   4  12      341.16      393.48     33.28 o 
   9   4  12      423.97      587.26     81.36 o 
  10   4  12       98.25      129.43     59.17 o 
  11   4  12       86.45      190.82     68.05 o 
 -13   5  12       13.11       12.57     22.93 o 
 -12   5  12        3.89        1.48     21.45 o 
 -11   5  12       49.42       45.12     22.93 o 
 -10   5  12       26.19       25.15     18.49 o 
  -9   5  12        0.02        2.96     16.27 o 
  -8   5  12        0.48        2.96     22.19 o 
  -7   5  12        1.76        0.00     20.71 o 
  -6   5  12        6.06       25.15     21.45 o 
  -5   5  12       47.58       59.91     23.67 o 
  -4   5  12       86.68       64.35     23.67 o 
  -3   5  12        6.87       27.37     20.71 o 
  -2   5  12       40.02       48.81     20.71 o 
  -1   5  12       94.58      117.60     25.15 o 
   0   5  12       69.58       82.84     19.97 o 
   1   5  12        0.71        2.22     15.53 o 
   2   5  12      164.18      185.64     25.15 o 
   3   5  12        8.43       20.71     17.01 o 
   4   5  12        4.03       11.09     17.01 o 
   5   5  12       29.10       17.01     22.19 o 
   6   5  12        0.11        0.00     16.27 o 
   7   5  12       10.91        9.62     19.23 o 
   8   5  12        0.08       14.79     25.89 o 
   9   5  12        2.26        0.00     40.68 o 
  10   5  12        6.35       36.98     52.51 o 
 -13   6  12       17.41        5.92     24.41 o 
 -12   6  12      324.74      348.36     36.98 o 
 -11   6  12      587.48      622.02     42.90 o 
 -10   6  12        1.05        5.92     17.75 o 
  -9   6  12     2289.00     2287.65     76.92 o 
  -8   6  12        7.40        9.62     22.93 o 
  -7   6  12      266.81      301.03     36.98 o 
  -6   6  12      339.27      333.57     28.85 o 
  -5   6  12     2096.93     2135.29    102.81 o 
  -4   6  12        6.35        0.00     18.49 o 
  -3   6  12     3421.22     3162.62    139.79 o 
  -2   6  12      213.39      219.67     31.80 o 
  -1   6  12     1014.24      982.22     59.17 o 
   0   6  12      160.30      187.12     25.89 o 
   1   6  12     1316.23     1147.15     53.99 o 
   2   6  12        2.70        4.44     16.27 o 
   3   6  12     3440.10     3643.37    127.95 o 
   4   6  12       22.79       26.63     19.23 o 
   5   6  12      344.92      350.58     30.32 o 
   6   6  12       55.28       55.47     20.71 o 
   7   6  12      175.25      152.36     26.63 o 
   8   6  12       31.18        1.48     25.89 o 
   9   6  12     1182.05     1297.30    121.30 o 
  10   6  12        0.56       11.09     49.55 o 
 -12   7  12        0.26        6.66     22.93 o 
 -11   7  12        7.79       23.67     21.45 o 
 -10   7  12        8.74        3.70     19.23 o 
  -9   7  12        0.42       10.35     20.71 o 
  -8   7  12        2.24        6.66     23.67 o 
  -7   7  12       12.64       11.83     23.67 o 
  -6   7  12        0.93       33.28     39.20 o 
  -5   7  12       24.00       39.94     22.19 o 
  -4   7  12       29.86       28.85     22.19 o 
  -3   7  12       27.19       68.78     24.41 o 
  -2   7  12       50.96       19.23     22.19 o 
  -1   7  12        0.63       14.05     19.97 o 
   0   7  12       13.50       31.06     18.49 o 
   1   7  12       25.39       11.83     17.75 o 
   2   7  12       97.38       95.41     22.93 o 
   3   7  12        3.25       25.15     16.27 o 
   4   7  12        2.27        0.74     20.71 o 
   5   7  12        6.47       10.35     21.45 o 
   6   7  12        2.70       16.27     23.67 o 
   7   7  12        2.65        2.96     42.16 o 
   8   7  12       35.65       36.98     46.60 o 
   9   7  12       10.88       26.63     31.06 o 
  10   7  12        1.38        0.00     48.08 o 
 -12   8  12       60.58      109.46     48.08 o 
 -11   8  12      377.12      425.28     45.86 o 
 -10   8  12      312.21      386.08     38.46 o 
  -9   8  12      123.98       76.18     34.76 o 
  -8   8  12       19.77       75.44     49.55 o 
  -7   8  12     1024.08     1043.61    102.07 o 
  -6   8  12      375.00      303.24     62.13 o 
  -5   8  12      493.85      426.02     42.16 o 
  -4   8  12      327.90      352.06     38.46 o 
  -3   8  12      279.13      298.81     35.50 o 
  -2   8  12        9.58        6.66     19.97 o 
  -1   8  12     1070.25     1166.38     68.78 o 
   0   8  12      348.84      352.06     31.80 o 
   1   8  12      694.14      712.99     42.90 o 
   2   8  12      109.78      107.25     22.93 o 
   3   8  12       72.14       57.69     20.71 o 
   4   8  12        2.39       17.75     22.19 o 
   5   8  12      811.89      900.86     55.47 o 
   6   8  12       42.45       67.31     45.86 o 
   7   8  12      259.99      236.68     60.65 o 
   8   8  12        1.96        0.00     42.90 o 
   9   8  12       83.06       36.24     53.25 o 
 -11   9  12        5.83       11.09     39.20 o 
  -9   9  12       16.11        0.00     46.60 o 
  -8   9  12       25.85       22.19     49.55 o 
  -7   9  12        2.49       32.54     45.86 o 
  -6   9  12       18.89        0.00     40.68 o 
  -5   9  12       22.95        0.00     39.94 o 
  -4   9  12      101.63      104.29     28.11 o 
  -3   9  12        3.23        0.00     20.71 o 
  -2   9  12        0.02       34.02     24.41 o 
  -1   9  12        0.03        5.18     22.19 o 
   0   9  12        1.83        0.00     20.71 o 
   1   9  12        0.54        1.48     18.49 o 
   2   9  12        2.10        1.48     18.49 o 
   3   9  12        0.13        0.00     20.71 o 
   4   9  12       19.18       37.72     25.15 o 
   5   9  12        8.72       22.93     38.46 o 
   6   9  12       17.22        0.00     37.72 o 
   7   9  12       14.78       56.95     48.81 o 
   8   9  12        3.52        0.00     45.12 o 
   9   9  12       19.35       34.02     53.99 o 
  -8  10  12      198.89      211.53     65.09 o 
  -7  10  12      819.13      772.16     94.67 o 
  -6  10  12      967.87     1017.72    107.25 o 
  -5  10  12       70.20       96.15     52.51 o 
  -4  10  12        3.71       14.05     24.41 o 
  -3  10  12       51.65       90.23     29.58 o 
  -2  10  12      126.60       96.89     30.32 o 
  -1  10  12      613.72      706.34     40.68 o 
   0  10  12      832.18      934.88     56.21 o 
   1  10  12      186.28      277.36     28.85 o 
   2  10  12       51.08       42.16     21.45 o 
   3  10  12      195.56      212.27     32.54 o 
   4  10  12      166.91      115.38     48.81 o 
   5  10  12      545.69      537.70     73.22 o 
   6  10  12      143.14      160.50     55.47 o 
   7  10  12       38.89       61.39     51.03 o 
   8  10  12       21.56       69.52     52.51 o 
  -6  11  12       37.39      161.24     61.39 o 
  -5  11  12        0.01       30.32     51.03 o 
  -4  11  12        8.66        0.00     42.90 o 
  -3  11  12        3.41       21.45     27.37 o 
  -2  11  12        8.01       15.53     20.71 o 
  -1  11  12        8.50        3.70     24.41 o 
   0  11  12       16.33       18.49     25.89 o 
   1  11  12       19.24       19.97     30.32 o 
   2  11  12        6.75       38.46     41.42 o 
   3  11  12        0.02        0.00     39.20 o 
   4  11  12        0.25        0.00     41.42 o 
   5  11  12        0.85       48.81     42.90 o 
   6  11  12        5.27      126.48     52.51 o 
   7  11  12        3.87       71.74     53.25 o 
  -5  12  12        0.47        0.00     41.42 o 
  -4  12  12      111.26      102.81     58.43 o 
  -3  12  12        1.54       25.15     28.85 o 
  -2  12  12      139.89       98.37     34.02 o 
  -1  12  12       32.92       45.86     52.51 o 
   0  12  12      968.56     1237.39    116.86 o 
   1  12  12        5.98       11.09     48.81 o 
   6  12  12       80.99      193.78     61.39 o 
  -6  13  12        2.44       17.75     50.29 o 
  -5  13  12       15.67       17.01     47.34 o 
  -2  13  12        8.73        0.00     49.55 o 
  -1  13  12        2.25        0.00     47.34 o 
   0  13  12        8.70       48.81     53.99 o 
  -5  14  12       65.88       98.37     56.95 o 
 -13   0  13       14.30       35.50     42.90 o 
 -11   0  13       27.23       70.26     40.68 o 
  -9   0  13       28.48        3.70     28.85 o 
  -7   0  13       22.73       19.23     35.50 o 
  -5   0  13      214.97      190.82     45.12 o 
  -3   0  13      210.59      195.26     42.16 o 
  -1   0  13        1.35        0.00     25.89 o 
   1   0  13       73.87       44.38     22.93 o 
   3   0  13       43.74       23.67     22.93 o 
   5   0  13       25.39       44.38     25.15 o 
   7   0  13      106.73       82.10     45.12 o 
   9   0  13       62.27       36.24     50.29 o 
 -13   1  13       21.35       47.34     44.38 o 
 -12   1  13     1782.80     1818.73     97.63 o 
 -11   1  13        5.53        8.88     22.93 o 
 -10   1  13       33.81       90.23     28.85 o 
  -9   1  13       13.15       17.01     18.49 o 
  -8   1  13     1110.97     1011.06     63.61 o 
  -7   1  13      701.43      681.93     51.03 o 
  -6   1  13     1613.88     1571.69     82.84 o 
  -5   1  13       15.81        2.22     20.71 o 
  -4   1  13     1241.08     1244.04     70.26 o 
  -3   1  13      465.51      409.01     37.72 o 
  -2   1  13      454.47      442.29     39.20 o 
  -1   1  13      905.15      776.60     51.77 o 
   0   1  13     1191.16     1193.01     67.31 o 
   1   1  13       17.96        7.40     16.27 o 
   2   1  13      760.66      752.19     36.98 o 
   3   1  13       45.93       63.61     17.01 o 
   4   1  13      752.15      719.65     36.24 o 
   5   1  13      152.50      144.23     21.45 o 
   6   1  13      490.78      562.11     33.28 o 
   7   1  13      378.63      355.02     45.86 o 
   8   1  13        4.03       22.19     29.58 o 
   9   1  13        0.40        5.18     31.06 o 
  10   1  13       71.18       62.13     37.72 o 
 -12   2  13        7.90       29.58     27.37 o 
 -11   2  13       19.58        8.88     25.15 o 
 -10   2  13       17.36       17.75     23.67 o 
  -9   2  13       12.83        8.88     19.23 o 
  -8   2  13        6.70       31.80     24.41 o 
  -7   2  13       17.85       28.11     22.93 o 
  -6   2  13       36.06       45.86     23.67 o 
  -5   2  13      123.89      130.91     28.85 o 
  -4   2  13        7.26        5.18     19.23 o 
  -3   2  13       50.61       53.99     21.45 o 
  -2   2  13       18.32       25.89     20.71 o 
  -1   2  13       71.72       39.94     22.19 o 
   0   2  13        0.13        0.00     17.01 o 
   1   2  13        3.26        4.44     17.01 o 
   2   2  13       40.32       39.94     16.27 o 
   3   2  13        0.13        8.14     14.79 o 
   4   2  13       35.48       36.24     16.27 o 
   5   2  13      111.04      116.86     20.71 o 
   6   2  13       40.35       25.15     20.71 o 
   7   2  13        3.29        8.88     20.71 o 
   8   2  13       69.32       37.72     31.80 o 
   9   2  13        4.67        0.00     30.32 o 
  10   2  13        2.64       19.97     36.98 o 
 -12   3  13       56.68       61.39     30.32 o 
 -11   3  13      348.13      437.12     45.12 o 
 -10   3  13     1245.01     1249.96     73.96 o 
  -9   3  13      290.87      323.21     33.28 o 
  -8   3  13      544.33      602.05     48.08 o 
  -7   3  13     1186.32     1121.27     67.31 o 
  -6   3  13       29.45       13.31     22.19 o 
  -5   3  13      475.81      451.17     39.20 o 
  -4   3  13     1461.43     1316.53     73.22 o 
  -3   3  13      154.09      150.14     28.85 o 
  -2   3  13      242.17      239.64     33.28 o 
  -1   3  13     3467.84     3166.32    139.79 o 
   0   3  13       40.37        0.74     17.75 o 
   1   3  13      514.00      522.17     35.50 o 
   2   3  13     1366.60     1401.58     53.99 o 
   3   3  13       45.58       37.72     17.01 o 
   4   3  13      518.36      598.35     33.28 o 
   5   3  13      268.82      300.29     25.89 o 
   6   3  13        4.60       18.49     19.97 o 
   7   3  13      590.66      678.97     43.64 o 
   8   3  13      507.59      521.43     51.77 o 
   9   3  13       83.62       91.71     54.73 o 
  10   3  13      131.01      129.43     62.13 o 
 -12   4  13       47.60       59.91     31.06 o 
 -11   4  13        0.27       12.57     26.63 o 
 -10   4  13        0.35       22.19     20.71 o 
  -9   4  13        4.27       16.27     19.97 o 
  -8   4  13       21.82       37.72     25.15 o 
  -7   4  13       14.27        8.14     22.19 o 
  -6   4  13        0.22        2.96     20.71 o 
  -5   4  13        2.71       22.19     20.71 o 
  -4   4  13        4.69        0.00     18.49 o 
  -3   4  13       27.63       39.94     22.93 o 
  -2   4  13        0.39        5.92     19.23 o 
  -1   4  13        0.14       17.75     20.71 o 
   0   4  13       52.35       58.43     23.67 o 
   1   4  13       19.41       20.71     17.01 o 
   2   4  13        5.90        2.96     17.01 o 
   3   4  13        4.34       11.09     14.79 o 
   4   4  13       21.90       37.72     17.01 o 
   5   4  13        6.93        2.96     17.01 o 
   6   4  13       54.92       19.23     23.67 o 
   7   4  13        0.02        2.22     24.41 o 
   8   4  13        4.89        0.00     25.15 o 
   9   4  13        9.85      105.03     56.21 o 
  10   4  13        3.49       16.27     53.99 o 
 -12   5  13       18.26        5.92     22.19 o 
 -11   5  13      511.39      577.64     40.68 o 
 -10   5  13      908.28      832.07     50.29 o 
  -9   5  13     1622.55     1881.60     97.63 o 
  -8   5  13       80.56       58.43     28.11 o 
  -7   5  13        8.01        0.00     22.93 o 
  -6   5  13        9.78        9.62     21.45 o 
  -5   5  13      802.30      820.98     56.21 o 
  -4   5  13      904.98      809.15     55.47 o 
  -3   5  13     3887.57     3461.43    151.62 o 
  -2   5  13      315.90      319.52     34.76 o 
  -1   5  13      410.36      390.52     37.72 o 
   0   5  13      144.54      111.68     22.93 o 
   1   5  13     1056.65     1000.71     51.03 o 
   2   5  13      365.94      351.32     31.06 o 
   3   5  13     1470.05     1443.00     64.35 o 
   4   5  13       10.31       10.35     19.23 o 
   5   5  13      235.74      248.51     36.98 o 
   6   5  13        0.46        2.22     22.93 o 
   7   5  13      180.95      196.00     35.50 o 
   8   5  13      187.22      190.82     37.72 o 
   9   5  13      571.94      667.88     89.49 o 
 -12   6  13       96.69      106.51     28.85 o 
 -11   6  13       25.35       17.01     28.85 o 
 -10   6  13       19.27       34.76     24.41 o 
  -9   6  13       36.30       16.27     28.11 o 
  -8   6  13       25.42       17.01     25.15 o 
  -7   6  13        1.81       11.83     24.41 o 
  -6   6  13       11.17        0.00     17.01 o 
  -5   6  13       31.96       35.50     25.15 o 
  -4   6  13        0.04        0.00     18.49 o 
  -3   6  13       49.17       37.72     23.67 o 
  -2   6  13       80.51       82.10     25.89 o 
  -1   6  13       34.49       14.05     22.19 o 
   0   6  13        4.00        0.00     19.23 o 
   1   6  13        2.43        9.62     17.01 o 
   2   6  13        0.04       15.53     18.49 o 
   3   6  13        2.55       38.46     20.71 o 
   4   6  13       84.91      111.68     30.32 o 
   5   6  13        1.09       23.67     25.15 o 
   6   6  13        0.59        3.70     19.23 o 
   7   6  13        2.42        0.00     25.89 o 
   8   6  13       29.23       57.69     30.32 o 
   9   6  13        0.26        8.14     48.81 o 
 -11   7  13      379.38      369.07     48.08 o 
 -10   7  13      240.36      282.54     36.98 o 
  -9   7  13      807.64      932.66     53.25 o 
  -8   7  13       41.83       42.90     43.64 o 
  -7   7  13       67.43       62.87     45.12 o 
  -6   7  13       12.36        0.00     37.72 o 
  -5   7  13      663.14      637.55     50.29 o 
  -4   7  13      131.94      162.72     31.80 o 
  -3   7  13     1450.44     1369.78     76.92 o 
  -2   7  13       78.37      133.13     30.32 o 
  -1   7  13      135.18      166.41     30.32 o 
   0   7  13      584.16      626.46     49.55 o 
   1   7  13      920.68      883.11     48.81 o 
   2   7  13      267.74      266.26     31.06 o 
   3   7  13      832.26      896.42     50.29 o 
   4   7  13       14.13       22.93     25.89 o 
   5   7  13      212.95      234.46     29.58 o 
   6   7  13      277.05      392.00     45.12 o 
   7   7  13      271.64      306.20     44.38 o 
   8   7  13       42.13       14.05     48.81 o 
 -11   8  13        0.09        0.00     41.42 o 
 -10   8  13        2.63       22.93     41.42 o 
  -9   8  13       12.48       20.71     32.54 o 
  -8   8  13        8.47        0.00     41.42 o 
  -7   8  13       18.18       27.37     46.60 o 
  -6   8  13        0.42        0.00     40.68 o 
  -5   8  13       10.47        6.66     24.41 o 
  -4   8  13        4.06       21.45     25.15 o 
  -3   8  13       87.90       97.63     30.32 o 
  -2   8  13       18.64       22.19     24.41 o 
  -1   8  13       18.62       11.09     22.19 o 
   0   8  13       80.95       79.88     28.85 o 
   1   8  13        0.54        0.00     17.01 o 
   2   8  13        8.89       26.63     21.45 o 
   3   8  13        0.67       12.57     19.23 o 
   4   8  13       14.05       20.71     20.71 o 
   5   8  13        9.47       22.19     27.37 o 
   6   8  13        0.34        6.66     26.63 o 
   7   8  13        1.90       18.49     43.64 o 
   8   8  13        3.51       14.05     51.03 o 
  -7   9  13     1212.39     1212.24    117.60 o 
  -6   9  13      116.64      143.49     56.95 o 
  -5   9  13      563.30      409.75     72.48 o 
  -4   9  13      358.72      387.56     42.90 o 
  -3   9  13       50.26       53.99     26.63 o 
  -2   9  13       12.61        5.18     23.67 o 
  -1   9  13     1225.67     1323.18     78.40 o 
   0   9  13        5.19       14.79     25.89 o 
   1   9  13      399.10      392.74     35.50 o 
   2   9  13      352.71      448.21     31.80 o 
   3   9  13       45.15       41.42     21.45 o 
   4   9  13       61.68       27.37     42.16 o 
   5   9  13       85.93       86.54     49.55 o 
   6   9  13       18.83        0.00     44.38 o 
   7   9  13      385.71      429.72     79.14 o 
  -6  10  13       24.52       48.08     50.29 o 
  -5  10  13        0.07       14.79     46.60 o 
  -4  10  13        0.95       15.53     25.89 o 
  -3  10  13        0.31        7.40     23.67 o 
  -2  10  13        3.01       25.89     26.63 o 
  -1  10  13        0.70        1.48     24.41 o 
   0  10  13        3.24        2.22     22.93 o 
   1  10  13        1.35        8.14     17.01 o 
   2  10  13       41.41       17.75     28.85 o 
   3  10  13       12.78       36.98     42.16 o 
   4  10  13        4.26       51.03     45.86 o 
   5  10  13       54.26       66.57     48.81 o 
   6  10  13       14.72        6.66     46.60 o 
   7  10  13        1.45      120.56     56.21 o 
  -4  11  13      236.30      227.06     65.83 o 
  -3  11  13        3.18       14.05     28.85 o 
  -2  11  13        5.08       15.53     29.58 o 
  -1  11  13        3.58       11.09     27.37 o 
   0  11  13      576.94      657.52     57.69 o 
   1  11  13        3.81        0.00     45.12 o 
   2  11  13       68.93       60.65     48.81 o 
   3  11  13      163.92      167.89     56.95 o 
   4  11  13      134.84      119.82     53.25 o 
   5  11  13       27.93       28.85     48.08 o 
   6  11  13      339.81      542.14     82.84 o 
  -3  12  13        0.02        0.00     33.28 o 
  -2  12  13       22.73       69.52     43.64 o 
  -1  12  13       29.57       43.64     31.06 o 
   0  12  13       13.89       19.97     56.95 o 
 -12   0  14      950.83      972.60     96.15 o 
 -10   0  14       11.72        9.62     34.02 o 
  -8   0  14      108.54      110.20     43.64 o 
  -6   0  14     3804.17     3762.45    232.98 o 
  -4   0  14      364.40      341.70     56.21 o 
  -2   0  14     3478.81     3516.90    218.93 o 
   0   0  14     2262.35     2191.50    148.66 o 
   2   0  14       23.91       12.57     23.67 o 
   4   0  14      183.42      118.34     30.32 o 
   6   0  14     2796.22     2843.84    132.39 o 
   8   0  14      123.97      125.74     56.95 o 
 -12   1  14        3.54       45.86     28.85 o 
 -11   1  14        0.84        5.92     26.63 o 
 -10   1  14        0.06       14.05     24.41 o 
  -9   1  14      125.63      119.82     25.15 o 
  -8   1  14        0.15       22.19     25.89 o 
  -7   1  14        0.45        4.44     23.67 o 
  -6   1  14        0.24        5.18     23.67 o 
  -5   1  14       21.94       25.15     24.41 o 
  -4   1  14       17.14       28.11     23.67 o 
  -3   1  14      116.28       75.44     25.89 o 
  -2   1  14       66.65       36.24     22.19 o 
  -1   1  14      111.76       64.35     23.67 o 
   0   1  14        0.19       21.45     22.19 o 
   1   1  14        1.53       11.09     17.01 o 
   2   1  14        7.33       12.57     16.27 o 
   3   1  14        8.48        0.00     14.79 o 
   4   1  14        1.55       22.93     17.01 o 
   5   1  14       42.68       32.54     19.23 o 
   6   1  14        4.63        6.66     22.19 o 
   7   1  14       72.32       56.21     33.28 o 
   8   1  14       49.66       24.41     34.02 o 
   9   1  14        6.51        2.96     34.02 o 
 -12   2  14      333.14      280.32     43.64 o 
 -11   2  14        1.84        0.00     25.15 o 
 -10   2  14      664.26      652.35     52.51 o 
  -9   2  14      103.47      105.03     25.15 o 
  -8   2  14      552.97      506.64     46.60 o 
  -7   2  14     1254.22     1238.13     73.22 o 
  -6   2  14     1160.92     1191.53     71.00 o 
  -5   2  14      148.52      207.09     34.76 o 
  -4   2  14      545.90      599.83     47.34 o 
  -3   2  14      715.21      657.52     49.55 o 
  -2   2  14      902.81      907.52     59.17 o 
  -1   2  14      444.84      451.91     42.16 o 
   0   2  14      465.78      426.02     39.94 o 
   1   2  14      798.67      856.48     47.34 o 
   2   2  14      351.17      353.54     32.54 o 
   3   2  14        2.59       11.09     17.01 o 
   4   2  14      407.81      467.44     31.06 o 
   5   2  14      231.61      214.49     25.89 o 
   6   2  14      425.19      449.69     37.72 o 
   7   2  14        1.10        4.44     21.45 o 
   8   2  14      112.61       88.01     36.24 o 
   9   2  14        0.35       10.35     34.76 o 
 -12   3  14        1.95       16.27     41.42 o 
 -11   3  14        5.59        0.00     24.41 o 
 -10   3  14       21.92       31.06     26.63 o 
  -9   3  14        0.53       13.31     23.67 o 
  -8   3  14        0.26        6.66     22.93 o 
  -7   3  14        7.23       25.89     25.15 o 
  -6   3  14        4.55        2.22     22.19 o 
  -5   3  14        3.15        0.00     19.97 o 
  -4   3  14       30.73       45.12     24.41 o 
  -3   3  14       49.84       29.58     24.41 o 
  -2   3  14        3.05        5.92     22.19 o 
  -1   3  14       44.49       48.08     23.67 o 
   0   3  14        3.43        7.40     20.71 o 
   1   3  14        0.60       14.05     18.49 o 
   2   3  14        0.16       13.31     16.27 o 
   3   3  14       72.22       77.66     19.97 o 
   4   3  14        3.55       56.21     19.23 o 
   5   3  14       48.58       46.60     19.23 o 
   6   3  14       76.50       56.95     23.67 o 
   7   3  14        1.54        8.14     21.45 o 
   8   3  14        6.74        0.00     44.38 o 
   9   3  14        0.18        0.00     47.34 o 
 -11   4  14      134.57      120.56     36.24 o 
 -10   4  14      527.86      497.77     40.68 o 
  -9   4  14      345.20      406.05     45.86 o 
  -8   4  14      548.42      480.01     46.60 o 
  -7   4  14      240.92      240.38     36.98 o 
  -6   4  14       74.12       99.85     30.32 o 
  -5   4  14      246.11      278.84     37.72 o 
  -4   4  14      817.19      832.81     56.95 o 
  -3   4  14      786.66      731.49     52.51 o 
  -2   4  14       73.30      106.51     28.85 o 
  -1   4  14      518.29      479.27     42.90 o 
   0   4  14       14.83        2.22     19.97 o 
   1   4  14      743.55      735.92     44.38 o 
   2   4  14      952.61      895.68     49.55 o 
   3   4  14      576.67      601.31     39.94 o 
   4   4  14      516.30      582.08     34.76 o 
   5   4  14       88.14       90.97     31.06 o 
   6   4  14       42.83       68.78     31.06 o 
   7   4  14      146.08      103.55     33.28 o 
   8   4  14      191.55      301.03     69.52 o 
   9   4  14      272.32      445.25     84.32 o 
 -11   5  14       32.43        9.62     28.85 o 
 -10   5  14       33.28       34.76     24.41 o 
  -9   5  14        3.99       18.49     28.85 o 
  -8   5  14        5.90        0.00     25.15 o 
  -7   5  14        8.19        0.00     24.41 o 
  -6   5  14       92.21      102.07     29.58 o 
  -5   5  14        1.60       26.63     25.15 o 
  -4   5  14       76.92       96.89     28.85 o 
  -3   5  14       68.15       66.57     27.37 o 
  -2   5  14        9.60       11.83     22.93 o 
  -1   5  14       23.00       42.90     25.15 o 
   0   5  14       33.63       76.92     27.37 o 
   1   5  14       14.96        4.44     19.23 o 
   2   5  14       30.86       33.28     20.71 o 
   3   5  14       13.99       13.31     20.71 o 
   4   5  14       11.52        4.44     19.23 o 
   5   5  14        0.99       19.23     26.63 o 
   6   5  14        9.80        3.70     25.15 o 
   7   5  14       29.95        9.62     26.63 o 
   8   5  14        2.00       48.81     48.81 o 
 -11   6  14     1073.91     1188.57     77.66 o 
 -10   6  14       56.48       38.46     30.32 o 
  -9   6  14      640.38      840.95     63.61 o 
  -8   6  14        5.46       25.15     27.37 o 
  -7   6  14       25.30       11.83     27.37 o 
  -6   6  14       36.07       41.42     21.45 o 
  -5   6  14      124.91       99.11     30.32 o 
  -4   6  14       98.20      102.07     30.32 o 
  -3   6  14     1934.37     1940.77     99.85 o 
  -2   6  14       25.72       20.71     24.41 o 
  -1   6  14      267.82      256.65     37.72 o 
   0   6  14       57.44       47.34     25.89 o 
   1   6  14      296.28      284.01     32.54 o 
   2   6  14       16.99       12.57     19.97 o 
   3   6  14      810.84      854.26     48.81 o 
   4   6  14        9.15        0.00     23.67 o 
   5   6  14        3.87        0.00     25.15 o 
   6   6  14       15.62       14.79     28.11 o 
   7   6  14      139.15       29.58     45.86 o 
   8   6  14       11.80        0.00     44.38 o 
 -10   7  14       43.26       12.57     44.38 o 
  -8   7  14        3.97        2.22     43.64 o 
  -7   7  14        4.17        0.00     39.94 o 
  -6   7  14       48.88       59.17     46.60 o 
  -5   7  14        4.61       29.58     25.89 o 
  -4   7  14        1.84       10.35     24.41 o 
  -3   7  14       12.24       42.90     25.89 o 
  -2   7  14        1.21        8.14     22.19 o 
  -1   7  14        5.66        9.62     22.19 o 
   0   7  14       59.53       50.29     27.37 o 
   1   7  14        0.00        7.40     18.49 o 
   2   7  14       73.89       98.37     25.15 o 
   3   7  14       39.36       53.99     23.67 o 
   4   7  14        9.78        8.88     25.89 o 
   5   7  14        1.88       30.32     28.11 o 
   6   7  14        0.10        0.00     41.42 o 
   7   7  14        1.21        0.00     42.16 o 
 -10   8  14      203.39      242.60     62.87 o 
  -7   8  14      817.78      829.85     96.15 o 
  -6   8  14       47.07      108.72     53.99 o 
  -5   8  14      679.35      698.20     55.47 o 
  -4   8  14      709.01      741.10     56.21 o 
  -3   8  14       95.11       91.71     31.06 o 
  -2   8  14        1.41        3.70     25.15 o 
  -1   8  14     1010.95      988.87     65.83 o 
   0   8  14        3.73       25.89     25.89 o 
   1   8  14      470.97      503.68     39.94 o 
   2   8  14      162.61      192.30     30.32 o 
   3   8  14      131.44      125.74     34.76 o 
   4   8  14      370.02      388.30     45.86 o 
   5   8  14      355.56      398.66     73.22 o 
   6   8  14        0.28       18.49     48.08 o 
   7   8  14      120.85       96.89     55.47 o 
  -5   9  14        0.49       17.01     46.60 o 
  -4   9  14        4.43       30.32     29.58 o 
  -3   9  14        6.84       27.37     28.11 o 
  -2   9  14        0.36       11.83     24.41 o 
  -1   9  14        0.01        0.00     24.41 o 
   0   9  14        0.33        6.66     26.63 o 
   1   9  14        2.50       19.97     22.93 o 
   2   9  14       35.35       46.60     25.15 o 
   3   9  14       12.91        0.00     42.16 o 
   4   9  14        0.98        0.00     39.20 o 
   5   9  14       36.09       57.69     50.29 o 
   6   9  14        9.91       42.16     53.25 o 
  -4  10  14        7.49       26.63     39.20 o 
  -3  10  14      104.79      116.12     34.02 o 
  -2  10  14      362.89      373.51     45.86 o 
  -1  10  14      443.93      456.35     49.55 o 
   0  10  14      275.95      356.50     47.34 o 
   1  10  14      114.82       82.10     52.51 o 
   2  10  14       20.17        0.00     41.42 o 
   3  10  14        6.79        0.00     41.42 o 
   4  10  14       51.32       43.64     49.55 o 
   5  10  14      500.91      565.81     79.88 o 
  -3  11  14        4.80        0.00     35.50 o 
   1  11  14        0.13        0.00     51.03 o 
   2  11  14        0.66       27.37     46.60 o 
   3  11  14        0.70        0.00     44.38 o 
   4  11  14        0.30        0.00     42.90 o 
 -11   0  15       92.81      125.00     48.81 o 
  -9   0  15        0.38        0.00     32.54 o 
  -7   0  15        4.06       59.91     42.16 o 
  -5   0  15       23.55       24.41     35.50 o 
  -3   0  15        2.14        0.00     31.80 o 
  -1   0  15        3.32        5.18     33.28 o 
   1   0  15       21.34       50.29     34.02 o 
   3   0  15       65.42       73.22     31.06 o 
   5   0  15      173.36      176.03     36.24 o 
   7   0  15        0.20       35.50     48.81 o 
 -11   1  15       37.16       29.58     28.11 o 
 -10   1  15      296.01      311.38     43.64 o 
  -9   1  15       86.27       80.62     29.58 o 
  -8   1  15      624.49      559.89     50.29 o 
  -7   1  15      517.67      534.01     48.81 o 
  -6   1  15     1239.82     1176.74     72.48 o 
  -5   1  15       11.72       30.32     25.89 o 
  -4   1  15      833.41      847.61     59.91 o 
  -3   1  15        6.69       17.01     24.41 o 
  -2   1  15     1247.87     1249.96     73.96 o 
  -1   1  15      207.50      197.48     33.28 o 
   0   1  15     1804.22     1863.85     96.89 o 
   1   1  15      132.07      134.61     31.06 o 
   2   1  15       93.62       51.77     22.19 o 
   3   1  15        4.63       14.79     18.49 o 
   4   1  15      452.35      471.14     33.28 o 
   5   1  15      226.90      270.70     28.85 o 
   6   1  15      433.07      535.49     42.90 o 
   7   1  15        0.72       22.93     33.28 o 
   8   1  15      411.34      371.29     52.51 o 
 -10   2  15        1.99       22.93     28.11 o 
  -9   2  15        5.31       14.05     21.45 o 
  -8   2  15        0.06       14.05     27.37 o 
  -7   2  15        7.34        8.14     27.37 o 
  -6   2  15       23.87        5.18     26.63 o 
  -5   2  15       16.40       19.23     25.89 o 
  -4   2  15       91.24      101.33     30.32 o 
  -3   2  15       20.53       41.42     24.41 o 
  -2   2  15       33.69       51.77     26.63 o 
  -1   2  15       18.80       12.57     22.19 o 
   0   2  15       11.13       14.79     23.67 o 
   1   2  15       14.72        4.44     22.93 o 
   2   2  15        8.00       21.45     19.97 o 
   3   2  15        0.32        7.40     18.49 o 
   4   2  15        0.16       19.23     19.23 o 
   5   2  15       65.43       61.39     21.45 o 
   6   2  15        0.49        5.92     20.71 o 
   7   2  15       36.03       50.29     35.50 o 
   8   2  15        7.29       19.23     34.76 o 
 -10   3  15      905.24      956.33     67.31 o 
  -9   3  15        2.77       13.31     28.11 o 
  -8   3  15      306.60      347.62     44.38 o 
  -7   3  15      785.53      824.68     61.39 o 
  -6   3  15        9.58       16.27     24.41 o 
  -5   3  15       23.31       71.74     29.58 o 
  -4   3  15     2535.15     2359.39    115.38 o 
  -3   3  15       23.76       27.37     25.15 o 
  -2   3  15      691.73      643.47     51.77 o 
  -1   3  15      121.03      105.77     28.85 o 
   0   3  15       50.89       93.93     28.85 o 
   1   3  15      127.24       67.31     28.11 o 
   2   3  15     1064.20     1024.38     54.73 o 
   3   3  15       40.05       57.69     23.67 o 
   4   3  15      532.17      517.00     34.02 o 
   5   3  15      434.10      488.15     40.68 o 
   6   3  15       47.23       59.91     25.89 o 
   7   3  15        1.72       15.53     50.29 o 
 -10   4  15        3.04        0.74     25.89 o 
  -9   4  15        2.01        0.00     28.11 o 
  -8   4  15       16.44       25.89     28.11 o 
  -7   4  15        2.53        0.00     39.94 o 
  -6   4  15       26.83       56.21     28.85 o 
  -5   4  15       13.17        0.74     22.93 o 
  -4   4  15      104.14      125.74     31.06 o 
  -3   4  15        7.90        2.96     20.71 o 
  -2   4  15        9.83        2.22     23.67 o 
  -1   4  15        7.30        9.62     22.93 o 
   0   4  15       33.68        0.00     22.93 o 
   1   4  15        0.11       18.49     23.67 o 
   2   4  15        8.44       28.85     20.71 o 
   3   4  15        6.80       15.53     20.71 o 
   4   4  15        0.36        6.66     21.45 o 
   5   4  15       17.64       38.46     29.58 o 
   6   4  15        1.50        0.74     46.60 o 
   7   4  15        5.25        0.00     45.86 o 
 -10   5  15      197.36      225.58     40.68 o 
  -9   5  15     1080.72     1237.39    107.25 o 
  -8   5  15       20.01        0.00     27.37 o 
  -7   5  15       22.34       23.67     28.11 o 
  -6   5  15       18.79       36.24     28.11 o 
  -5   5  15      293.71      216.71     38.46 o 
  -4   5  15      212.11      207.83     36.24 o 
  -3   5  15      448.15      460.78     44.38 o 
  -2   5  15       45.39       11.83     25.15 o 
  -1   5  15      107.52      150.14     32.54 o 
   0   5  15       53.17        8.14     23.67 o 
   1   5  15      168.86      183.43     34.76 o 
   2   5  15      172.27      116.86     26.63 o 
   3   5  15      614.86      655.30     44.38 o 
   4   5  15       82.74       65.09     31.80 o 
   5   5  15       11.09       25.89     45.12 o 
   6   5  15        1.48       48.81     49.55 o 
   7   5  15        8.24        8.14     50.29 o 
  -9   6  15       39.61       72.48     43.64 o 
  -8   6  15       74.15       47.34     40.68 o 
  -7   6  15        7.47       17.01     29.58 o 
  -6   6  15       20.91       29.58     45.86 o 
  -5   6  15        1.32        8.14     25.15 o 
  -4   6  15        1.73        0.00     24.41 o 
  -3   6  15       22.12       30.32     25.89 o 
  -2   6  15       62.79       78.40     30.32 o 
  -1   6  15       10.70       14.05     24.41 o 
   0   6  15       19.48       11.09     25.15 o 
   1   6  15        4.29        7.40     25.15 o 
   2   6  15        0.72       32.54     22.93 o 
   3   6  15        4.11        0.00     21.45 o 
   4   6  15        0.11       11.09     44.38 o 
   5   6  15        0.02       28.11     50.29 o 
   6   6  15        8.95       14.05     47.34 o 
  -5   7  15      524.70      548.80     51.03 o 
  -4   7  15      549.79      622.76     53.99 o 
  -3   7  15      710.36      654.56     54.73 o 
  -2   7  15       52.35       56.21     29.58 o 
  -1   7  15      285.38      302.51     42.16 o 
   0   7  15      264.19      379.43     46.60 o 
   1   7  15      463.57      445.25     47.34 o 
   2   7  15      227.71      227.80     33.28 o 
   3   7  15      316.77      369.81     46.60 o 
   4   7  15       39.38        0.00     45.12 o 
   5   7  15       60.72       35.50     50.29 o 
   6   7  15        3.88       12.57     50.29 o 
  -4   8  15       25.40        5.92     32.54 o 
  -3   8  15        0.10        0.00     25.15 o 
  -2   8  15        6.30       31.80     28.85 o 
  -1   8  15       66.47       84.32     34.02 o 
   0   8  15        9.73        5.18     25.89 o 
   1   8  15        0.70       12.57     44.38 o 
   2   8  15       25.87        0.00     31.06 o 
   3   8  15        9.29       96.89     51.03 o 
   4   8  15        4.64       41.42     50.29 o 
   5   8  15       26.07       52.51     53.25 o 
  -4   9  15      797.84      843.91     84.32 o 
  -3   9  15      124.42       79.88     42.16 o 
  -2   9  15      142.59      205.61     51.03 o 
   0   9  15       83.89      190.08     62.13 o 
   1   9  15      271.11      208.57     62.13 o 
   2   9  15      295.99      343.18     49.55 o 
   3   9  15        6.71        0.00     44.38 o 
   4   9  15       67.89      105.77     53.25 o 
   2  10  15        3.94        0.00     44.38 o 
   3  10  15        3.07       29.58     48.81 o 
  -8   0  16     1763.02     1820.21    142.01 o 
  -6   0  16     1961.48     1917.10    145.71 o 
  -4   0  16      218.45      230.76     56.95 o 
  -2   0  16      472.82      472.62     65.83 o 
   0   0  16     2346.51     2309.84    163.46 o 
   2   0  16      288.78      426.02     60.65 o 
   4   0  16      171.91      225.58     40.68 o 
   6   0  16      623.65      672.32     86.54 o 
  -9   1  16       74.34       71.74     30.32 o 
  -8   1  16        8.68       47.34     32.54 o 
  -7   1  16        6.09        0.00     28.85 o 
  -6   1  16        1.99        0.00     28.85 o 
  -5   1  16        4.58        6.66     26.63 o 
  -4   1  16        1.67        7.40     25.89 o 
  -3   1  16        7.16        4.44     25.15 o 
  -2   1  16        0.42        0.00     24.41 o 
  -1   1  16       14.79       31.06     25.89 o 
   0   1  16       48.13       42.16     26.63 o 
   1   1  16        3.50        0.00     22.93 o 
   2   1  16        5.06        6.66     23.67 o 
   3   1  16        3.43        8.88     22.19 o 
   4   1  16        1.30        5.18     19.23 o 
   5   1  16        0.61       12.57     24.41 o 
   6   1  16        5.57       24.41     34.76 o 
   7   1  16       33.19       45.12     36.24 o 
  -9   2  16       83.87       75.44     32.54 o 
  -8   2  16      407.25      443.77     65.83 o 
  -7   2  16      144.71      166.41     37.72 o 
  -6   2  16      381.95      369.07     46.60 o 
  -5   2  16       27.40       29.58     28.85 o 
  -4   2  16      469.55      494.81     48.81 o 
  -3   2  16       15.91       33.28     27.37 o 
  -2   2  16      989.25      977.78     66.57 o 
  -1   2  16      449.21      468.18     46.60 o 
   0   2  16      719.37      684.89     54.73 o 
   1   2  16        8.81        0.00     24.41 o 
   2   2  16      517.49      494.81     47.34 o 
   3   2  16        8.34       31.06     23.67 o 
   4   2  16      173.72      148.66     25.89 o 
   5   2  16       69.84       64.35     27.37 o 
   6   2  16      284.65      329.13     50.29 o 
   7   2  16      169.62      153.84     60.65 o 
  -9   3  16        9.19        2.96     38.46 o 
  -8   3  16        0.10       17.01     39.20 o 
  -7   3  16       15.16        0.00     36.98 o 
  -6   3  16       35.29       40.68     30.32 o 
  -5   3  16        0.65       16.27     27.37 o 
  -4   3  16        7.41        6.66     25.89 o 
  -3   3  16       24.47       19.97     25.15 o 
  -2   3  16       40.63        5.92     26.63 o 
  -1   3  16        3.97       18.49     25.89 o 
   0   3  16       39.68       36.98     28.11 o 
   1   3  16       10.52       11.83     25.89 o 
   2   3  16       15.81       12.57     22.93 o 
   3   3  16       39.19       22.93     22.93 o 
   4   3  16        5.46       16.27     30.32 o 
   5   3  16       20.23        0.00     30.32 o 
   6   3  16        1.13       27.37     52.51 o 
  -9   4  16      280.18      375.73     67.31 o 
  -8   4  16       15.42       19.97     40.68 o 
  -6   4  16        6.49       18.49     38.46 o 
  -5   4  16      372.34      399.40     46.60 o 
  -4   4  16      297.98      239.64     38.46 o 
  -3   4  16      234.15      215.97     38.46 o 
  -2   4  16      606.25      533.27     48.81 o 
  -1   4  16        4.90        7.40     25.89 o 
   0   4  16        3.82        5.18     25.15 o 
   1   4  16      109.21      139.05     35.50 o 
   2   4  16      392.17      467.44     40.68 o 
   3   4  16      281.54      376.47     47.34 o 
   4   4  16       34.71       36.24     31.80 o 
   5   4  16       20.77        0.00     45.12 o 
  -8   5  16        1.75        0.00     39.20 o 
  -7   5  16       12.92       89.49     45.86 o 
  -6   5  16      103.13       85.06     44.38 o 
  -5   5  16        4.28        0.00     31.80 o 
  -4   5  16       99.23       83.58     31.80 o 
  -3   5  16        0.02        0.00     24.41 o 
  -2   5  16       38.91       76.92     31.06 o 
  -1   5  16       30.39       20.71     27.37 o 
   0   5  16        2.45       23.67     27.37 o 
   1   5  16        1.75       15.53     27.37 o 
   2   5  16        0.41        8.88     29.58 o 
   3   5  16       11.45       39.94     33.28 o 
   4   5  16        9.78        4.44     46.60 o 
   5   5  16       15.33       25.89     48.81 o 
  -5   6  16      739.28      735.18     79.14 o 
  -4   6  16        0.14        0.00     33.28 o 
  -3   6  16      556.10      758.85     80.62 o 
  -2   6  16       29.15       35.50     29.58 o 
  -1   6  16       56.80       51.03     31.06 o 
   0   6  16        0.31        0.00     41.42 o 
   1   6  16      241.42      281.80     63.61 o 
   2   6  16        0.59        8.88     31.06 o 
   3   6  16      669.68      865.36     66.57 o 
   4   6  16        1.45        0.00     45.86 o 
   2   7  16       10.71        0.00     45.86 o 
   3   7  16        8.99        0.00     43.64 o 
   4   7  16        0.49        0.00     47.34 o 
   3   8  16      114.61      279.58     69.52 o 
   5   0  17       76.13        0.00     53.99 o 
  -2   1  17      552.56      536.96     72.48 o 
   4   1  17      373.86      256.65     69.52 o 
   5   1  17       33.75       34.02     36.98 o 
   3   2  17        1.69        0.00     42.90 o 
   4   2  17       25.94        0.00     47.34 o 
   5   2  17       12.05        0.00     47.34 o 
   3   3  17        3.48        0.00     46.60 o 
   4   3  17      150.03      222.63     67.31 o 
  -7   4  17       14.20        0.00     39.20 o 
   3   4  17        0.38       20.71     48.82 o 
   3   5  17      271.07      213.75     65.83 o 
                                                 
